# Supplementary material for: Virulence gains in the Puccinia striiformis f. sp. tritici PstS10 lineage correlate with expression polymorphism in a candidate Avr effector
Source: Commun Biol. 2026 Apr 13;9:790. doi: 10.1038/s42003-026-10018-0 (PMC13254256; doi:10.1038/s42003-026-10018-0)
Supplement: Supplementary file 3 — Supplementary Data 1-10 [file 42003_2026_10018_MOESM3_ESM.xlsx]

## Sheet: Data 1
Supplementary Data 1. Description of Pst isolates analysed in this study.									Analysis
Sample ID	Date Collected	Country of Origin	Location	Host variety	Genetic Group	Data type	Accession number	Reference	Phylogenetic clade assignment (Fig. 1)	Phylogenetic analysis of Pst isolates lacking PST130_P495001 expression (Fig. 4)	Phylogenetic analysis of Pst isolates lacking PST130_P495001 expression (Fig. S5)	Genome sequencing of Pst Kalmar, Amboise and Benchmark isolates (Fig. 2d)
14.0001	2014-05-21	Croatia	Osisek	unknown	PstS7	RNA-seq	ERS1327119	Bueno-Sancho et al. (2017)	3	Yes	Yes	No
14.0002	2014-06-12	Czech Republic	Rokytnice	Tilman	PstS7	RNA-seq	ERS1327120	Bueno-Sancho et al. (2017)	3	Yes	Yes	No
14.0004	2014-06-16	France	Marchélepot	Glasgow	PstS10	RNA-seq	ERS1327121	Bueno-Sancho et al. (2017)	6	Yes	Yes	No
14.0005	2014-06-16	France	Marchélepot	Trapez	PstS10	RNA-seq	ERS1327122	Bueno-Sancho et al. (2017)	6	Yes	Yes	No
14.0006	2014-06-16	France	Marchélepot	Bergamo	PstS10	RNA-seq	ERS1327123	Bueno-Sancho et al. (2017)	6	Yes	Yes	No
14.0007	2014-06-10	France	Pontfaverger	Trapez	PstS10	RNA-seq	ERS1327124	Bueno-Sancho et al. (2017)	6	Yes	Yes	No
14.0008	2014-05-19	Austria	Groß-Enzersdorf	Sax	PstS7	RNA-seq	ERS1327125	Bueno-Sancho et al. (2017)	3	Yes	Yes	No
14.0009	2014-05-22	Austria	Gießhübl	Sax	PstS7	RNA-seq	ERS1327126	Bueno-Sancho et al. (2017)	3	Yes	Yes	No
14.001	2014-05-22	Poland	Choryn	unknown	Other	RNA-seq	ERS1327127	Bueno-Sancho et al. (2017)	7	Yes	Yes	No
14.0011	2014-05-13	Croatia	unknown	unknown	PstS7	RNA-seq	ERS1327128	Bueno-Sancho et al. (2017)	3	Yes	Yes	No
14.0014	2014-06-02	France	Gourhel	Altigo	PstS10	RNA-seq	ERS1327129	Bueno-Sancho et al. (2017)	6	Yes	Yes	No
14.0015	2014-06-04	France	Guégon	Expert	PstS7	RNA-seq	ERS1327130	Bueno-Sancho et al. (2017)	3	Yes	Yes	No
14.0016	2014-06-04	France	Loyat	Alixan	PstS10	RNA-seq	ERS1327131	Bueno-Sancho et al. (2017)	6	Yes	Yes	No
14.0017	2014-02-21	UK	Sutton Scotney, Hampshire	Victo	PstS10	RNA-seq	ERS1327132	Bueno-Sancho et al. (2017)	6	Yes	Yes	No
14.0018	2014-02-21	UK	Sutton Scotney, Hampshire	Oakley	PstS10	RNA-seq	ERS1327133	Bueno-Sancho et al. (2017)	6	Yes	Yes	No
14.0019	2014-03-07	UK	unknown	Panorama	PstS10	RNA-seq	ERS1327134	Bueno-Sancho et al. (2017)	6	Yes	Yes	No
14.002	2014-03-07	UK	unknown	Target	PstS10	RNA-seq	ERS1327135	Bueno-Sancho et al. (2017)	6	Yes	Yes	No
14.0021	2014-03-18	UK	unknown	spreader	PstS10	RNA-seq	ERS1327136	Bueno-Sancho et al. (2017)	6	Yes	Yes	No
14.0023	2014	UK	unknown	Cocoon	PstS10	RNA-seq	ERS1327137	Bueno-Sancho et al. (2017)	6	Yes	Yes	No
14.0024	2014-06-05	Poland	Kwidzyn	Kobra	PstS10	RNA-seq	ERS1327138	Bueno-Sancho et al. (2017)	6	Yes	Yes	No
14.0025	2014-06-05	Poland	Kwidzyn	Arkadia	PstS8	RNA-seq	ERS1327139	Bueno-Sancho et al. (2017)	2	Yes	Yes	No
14.0026	2014-06-06	Poland	Środa Wielko	Legenda	PstS7	RNA-seq	ERS1327140	Bueno-Sancho et al. (2017)	3	Yes	Yes	No
14.0027	2014-06-06	Poland	Środa Wielko	Princeps	PstS8	RNA-seq	ERS1327141	Bueno-Sancho et al. (2017)	2	Yes	Yes	No
14.0029	2014-05-16	Ethiopia	Kulumsa, Oromia	unknown	Other	RNA-seq	ERS1327111	Bueno-Sancho et al. (2017)	7	Yes	Yes	No
14.003	2014-05-16	Ethiopia	Kulumsa, Oromia	unknown	Other	RNA-seq	ERS1327112	Bueno-Sancho et al. (2017)	7	Yes	Yes	No
14.0035	2014-06-10	Germany	Moselürsch	Aktuer	PstS10	RNA-seq	ERS1327142	Bueno-Sancho et al. (2017)	6	Yes	Yes	No
14.0036	2014-06-13	Germany	Etzdorf	JB Asano	PstS10	RNA-seq	ERS1327143	Bueno-Sancho et al. (2017)	6	Yes	Yes	No
14.0037	2014-06-13	Germany	Etzdorf	Kometus	PstS10	RNA-seq	ERS1327144	Bueno-Sancho et al. (2017)	6	Yes	Yes	No
14.0039	2014-06-16	Germany	Hingste	Opal	PstS10	RNA-seq	ERS1327145	Bueno-Sancho et al. (2017)	6	Yes	Yes	No
14.004	2014-06-16	Germany	Hingste	Akteur	PstS10	RNA-seq	ERS1327146	Bueno-Sancho et al. (2017)	6	Yes	Yes	No
14.0041	2014-06-16	Germany	Hingste Inokluiert	Contur	PstS10	RNA-seq	ERS1327147	Bueno-Sancho et al. (2017)	6	Yes	Yes	No
14.0042	2014-06-17	Germany	Dunau	Loft	PstS10	RNA-seq	ERS1327148	Bueno-Sancho et al. (2017)	6	Yes	Yes	No
14.0043	2014-06-23	Germany	Grucking	JB Asano	PstS10	RNA-seq	ERS1327149	Bueno-Sancho et al. (2017)	6	Yes	Yes	No
14.0044	2014-06-23	Germany	Kirchmatting	Akteur	PstS10	RNA-seq	ERS1327150	Bueno-Sancho et al. (2017)	6	Yes	Yes	No
14.0046	2014-06-25	France	Bucy Saint Liphard	Hysun	PstS10	RNA-seq	ERS1327151	Bueno-Sancho et al. (2017)	6	Yes	Yes	No
14.0047	2014-06-25	France	Bucy Saint Liphard	Karur	PstS10	RNA-seq	ERS1327152	Bueno-Sancho et al. (2017)	6	Yes	Yes	No
14.0059	2014-06-19	Czech Republic	Olomouc	unknown	PstS7	RNA-seq	ERS1327153	Bueno-Sancho et al. (2017)	3	Yes	Yes	No
14.006	2014-06-19	Czech Republic	Olomouc	NIC08 -108	PstS7	RNA-seq	ERS1327154	Bueno-Sancho et al. (2017)	3	Yes	Yes	No
14.0061	2014-06-19	Czech Republic	Olomouc	Turandot/Baryton cross	PstS7	RNA-seq	ERS1327155	Bueno-Sancho et al. (2017)	3	Yes	Yes	No
14.0062	2014-06-23	France	Druelle	unknown	Other	RNA-seq	ERS1327156	Bueno-Sancho et al. (2017)	7	Yes	Yes	No
14.0069	2014-06-11	Bulgaria	Novi Han	Enola	PstS7	RNA-seq	ERS1327157	Bueno-Sancho et al. (2017)	3	Yes	Yes	No
14.0072	2014-07-03	Spain	Garínoain	Camargo	PstS7	RNA-seq	ERS1327158	Bueno-Sancho et al. (2017)	3	Yes	Yes	No
14.0076	2014-05-21	Italy	Ozzano, Bologna	Massari	PstS7	RNA-seq	ERS1327159	Bueno-Sancho et al. (2017)	3	Yes	Yes	No
14.0077	2014-05-21	Italy	Conselice	Irnerio	Other	RNA-seq	ERS1327160	Bueno-Sancho et al. (2017)	7	Yes	Yes	No
14.0078	2014-06-04	Germany	Ruchheim	Victo	Cluster 3 (Hubbard et al., 2015)	RNA-seq	ERS1327161	Bueno-Sancho et al. (2017)	6	Yes	Yes	No
14.0079	2014-06-17	Germany	Böhl Bauch 10	unknown	PstS10	RNA-seq	ERS1327162	Bueno-Sancho et al. (2017)	6	Yes	Yes	No
14.008	2014-06-17	Germany	Ruchheim	Victo	Other	RNA-seq	ERS3173007	Bueno-Sancho et al. (2017)	6	Yes	Yes	No
14.0081	2014-05-13	Germany	Gommershoven	JB Asano	Other	RNA-seq	ERS1327163	Bueno-Sancho et al. (2017)	6	Yes	Yes	No
14.0083	2014/05/28	Germany	Böhl-Iggelheim	Akteur	Other	RNA-seq	ERS4270273	Corredor-Moreno et al. (2021)	6	Yes	Yes	No
14.0084	2014-05-28	Germany	Groitzsch	Kometus	PstS10	RNA-seq	ERS1327164	Bueno-Sancho et al. (2017)	6	Yes	Yes	No
14.0085	2014-06-03	Germany	Groitzsch	Akteur	PstS10	RNA-seq	ERS1327165	Bueno-Sancho et al. (2017)	6	Yes	Yes	No
14.0086	2014-06-03	Germany	Weißensee	Ritmo	PstS10	RNA-seq	ERS1327166	Bueno-Sancho et al. (2017)	6	Yes	Yes	No
14.0087	2014-06-03	Germany	Weißensee	JB Asano	PstS10	RNA-seq	ERS1327167	Bueno-Sancho et al. (2017)	6	Yes	Yes	No
14.0088	2014-06-03	Germany	Weißensee	Akteur	PstS10	RNA-seq	ERS1327168	Bueno-Sancho et al. (2017)	6	Yes	Yes	No
14.0089	2014-06-04	Germany	Tachenhausen	Kometus	PstS10	RNA-seq	ERS1327169	Bueno-Sancho et al. (2017)	6	Yes	Yes	No
14.009	2014-06-05	Germany	Hüttendorf	Hermann	PstS10	RNA-seq	ERS1327170	Bueno-Sancho et al. (2017)	6	Yes	Yes	No
14.0091	2014-06-05	Germany	Hüttendorf	Kometus	PstS10	RNA-seq	ERS1327171	Bueno-Sancho et al. (2017)	6	Yes	Yes	No
14.0092	2014-05-26	Slovakia	Detva	unknown	PstS7	RNA-seq	ERS1327172	Bueno-Sancho et al. (2017)	3	Yes	Yes	No
14.0093	2014-05-26	Slovakia	Detva	unknown	PstS7	RNA-seq	ERS1327173	Bueno-Sancho et al. (2017)	3	Yes	Yes	No
14.0094	2014-06-03	France	Nangis, Seine-et-Marne	Rosario	PstS10	RNA-seq	ERS1327174	Bueno-Sancho et al. (2017)	6	Yes	Yes	No
14.0095	2014-06-02	Belgium	Koksijde	JB Asano	PstS10	RNA-seq	ERS1327175	Bueno-Sancho et al. (2017)	6	Yes	Yes	No
14.0096	2014-06-02	Belgium	Zwevegem	JB Asano	PstS10	RNA-seq	ERS1327176	Bueno-Sancho et al. (2017)	6	Yes	Yes	No
14.0097	2014-06-02	Belgium	Tiegem	JB Asano	PstS10	RNA-seq	ERS1327177	Bueno-Sancho et al. (2017)	6	Yes	Yes	No
14.0098	2014-06-02	Belgium	Mignault	Torch	PstS7	RNA-seq	ERS1327178	Bueno-Sancho et al. (2017)	3	Yes	Yes	No
14.0099	2014-05-24	Romania	unknown	unknown	Other	RNA-seq	ERS1327179	Bueno-Sancho et al. (2017)	3	Yes	Yes	No
14.0101	2014-05-24	Turkey	unknown	unknown	PstS7	RNA-seq	ERS1327180	Bueno-Sancho et al. (2017)	3	Yes	Yes	No
14.0103	2014-05-24	Serbia	unknown	unknown	PstS7	RNA-seq	ERS1327181	Bueno-Sancho et al. (2017)	5	Yes	Yes	No
14.0105	2014-06-13	UK	Morley, Norfolk	Kranich	PstS10	RNA-seq	ERS1327182	Bueno-Sancho et al. (2017)	6	Yes	Yes	No
14.0108	2014-06-11	France	unknown	Luminur	PstS10	RNA-seq	ERS1327183	Bueno-Sancho et al. (2017)	6	Yes	Yes	No
14.0115	July 2014	Germany	Werbig	unknown	Other	RNA-seq	ERS1327184	Bueno-Sancho et al. (2017)	7	Yes	Yes	No
14.012	July 2014	Germany	Werbig	unknown	Other	RNA-seq	ERS1327185	Bueno-Sancho et al. (2017)	6	Yes	Yes	No
14.0126	June 2014	UK	Bridgend, Mid Glamorgan	Vuka	PstS10	RNA-seq	ERS1327186	Bueno-Sancho et al. (2017)	6	Yes	Yes	No
14.0127	July 2014	UK	unknown	Vuka	PstS10	RNA-seq	ERS1327187	Bueno-Sancho et al. (2017)	6	Yes	Yes	No
14.0128	August 2014	UK	Bishop Burton, East Yorkshire	Vuka	PstS10	RNA-seq	ERS1327188	Bueno-Sancho et al. (2017)	6	Yes	Yes	No
14.0129	2014-06-23	UK	Broughton, Hampshire	Panacea	PstS10	RNA-seq	ERS1327189	Bueno-Sancho et al. (2017)	6	Yes	Yes	No
14.0135	2014-06-23	UK	Humbie, East Lothian	KWS Kielder	PstS10	RNA-seq	ERS1327190	Bueno-Sancho et al. (2017)	6	Yes	Yes	No
14.0139	2014-06-23	UK	Wolferton, Norfolk	Jorvik	PstS10	RNA-seq	ERS1327191	Bueno-Sancho et al. (2017)	6	Yes	Yes	No
14.014	2014-06-23	UK	Humbie, East Lothian	LGW65 (Energise)	PstS10	RNA-seq	ERS1327192	Bueno-Sancho et al. (2017)	6	Yes	Yes	No
14.0141	2014-06-23	UK	Wolferton, Norfolk	KWS Santiago	Cluster 3 (Hubbard et al., 2015)	RNA-seq	ERS1327193	Bueno-Sancho et al. (2017)	6	Yes	Yes	No
14.0142	2014-06-23	UK	Humbie, East Lothian	JB Diego	PstS10	RNA-seq	ERS1327194	Bueno-Sancho et al. (2017)	6	Yes	Yes	No
14.0145	2014-04-28	UK	York, North Yorkshire	Solstice	PstS10	RNA-seq	ERS1327195	Bueno-Sancho et al. (2017)	6	Yes	Yes	No
14.0146	2014-04-28	UK	York, North Yorkshire	KWS Kielder	PstS10	RNA-seq	ERS1327196	Bueno-Sancho et al. (2017)	6	Yes	Yes	No
14.0148	2014-04-01	UK	Morley, Norfolk	Victo	PstS10	RNA-seq	ERS1327197	Bueno-Sancho et al. (2017)	6	Yes	Yes	No
14.0151	2014-01-23	UK	Caythorpe, Lincolnshire	Oakley	PstS10	RNA-seq	ERS1327198	Bueno-Sancho et al. (2017)	6	Yes	Yes	No
14.0152	2014-01-23	UK	Caythorpe, Lincolnshire	Victo	PstS10	RNA-seq	ERS1327199	Bueno-Sancho et al. (2017)	6	Yes	Yes	No
14.0153	2014-01-13	UK	Titchmarsh, Northamptonshire	Claire	PstS10	RNA-seq	ERS1327200	Bueno-Sancho et al. (2017)	6	Yes	Yes	No
14.0155	December 2013	UK	Wallingford, Oxfordshire	KWS Kielder	PstS10	RNA-seq	ERS1327201	Bueno-Sancho et al. (2017)	6	Yes	Yes	No
14.0158	2014-01-23	UK	Streatley, Oxfordshire	Solstice	PstS10	RNA-seq	ERS1327202	Bueno-Sancho et al. (2017)	6	Yes	Yes	No
14.0159	2014-01-23	UK	Caythorpe, Lincolnshire	Claire	PstS10	RNA-seq	ERS1327203	Bueno-Sancho et al. (2017)	6	Yes	Yes	No
14.016	2014-01-23	UK	Caythorpe, Lincolnshire	Robigus	PstS10	RNA-seq	ERS1327204	Bueno-Sancho et al. (2017)	6	Yes	Yes	No
14.0163	2014-05-23	UK	Canterbury, Kent	Cordiale	PstS10	RNA-seq	ERS1327205	Bueno-Sancho et al. (2017)	6	Yes	Yes	No
14.0165	2014-05-23	UK	Canterbury, Kent	Solstice	PstS10	RNA-seq	ERS1327206	Bueno-Sancho et al. (2017)	6	Yes	Yes	No
14.0166	2014-05-06	UK	Caythorpe, Lincolnshire	Solstice	PstS10	RNA-seq	ERS1327207	Bueno-Sancho et al. (2017)	6	Yes	Yes	No
14.0167	2014-05-06	UK	Caythorpe, Lincolnshire	Robigus	PstS10	RNA-seq	ERS1327208	Bueno-Sancho et al. (2017)	6	Yes	Yes	No
14.0169	2014-05-16	UK	unknown	Ambition	PstS7	RNA-seq	ERS1327209	Bueno-Sancho et al. (2017)	3	Yes	Yes	No
14.0172	2014-05-13	UK	Dunmow, Hertfordshire	Scout	PstS10	RNA-seq	ERS1327210	Bueno-Sancho et al. (2017)	6	Yes	Yes	No
14.0173	2014-05-08	UK	Cambridgeshire	Kranich	PstS7	RNA-seq	ERS1327211	Bueno-Sancho et al. (2017)	3	Yes	Yes	No
14.0174	2014-05-16	UK	Sturminster, Dorset	Solstice	PstS10	RNA-seq	ERS1327212	Bueno-Sancho et al. (2017)	6	Yes	Yes	No
14.0175	2014-05-23	UK	Canterbury, Kent	Claire	PstS10	RNA-seq	ERS1327213	Bueno-Sancho et al. (2017)	6	Yes	Yes	No
14.0176	2014-05-16	UK	Keisby, Lincolnshire	Belvoir	PstS10	RNA-seq	ERS1327214	Bueno-Sancho et al. (2017)	6	Yes	Yes	No
14.0179	2014-05-23	UK	Canterbury, Kent	KWS Sterling	PstS10	RNA-seq	ERS1327215	Bueno-Sancho et al. (2017)	6	Yes	Yes	No
14.018	2014-05-23	UK	Canterbury, Kent	Robigus	PstS10	RNA-seq	ERS1327216	Bueno-Sancho et al. (2017)	6	Yes	Yes	No
14.0181	2014-05-06	UK	Headley Hall, North Yorkshire	Oakley	PstS10	RNA-seq	ERS1327217	Bueno-Sancho et al. (2017)	6	Yes	Yes	No
14.0182	2014-05-23	UK	Royston, Cambridgeshire	Oakley	PstS10	RNA-seq	ERS1327218	Bueno-Sancho et al. (2017)	6	Yes	Yes	No
14.0183	2014-05-23	UK	Canterbury, Kent	Oakley	PstS10	RNA-seq	ERS1327219	Bueno-Sancho et al. (2017)	6	Yes	Yes	No
14.0188	2014-05-16	UK	unknown	Kranich	PstS7	RNA-seq	ERS1327220	Bueno-Sancho et al. (2017)	3	Yes	Yes	No
14.019	2014-05-23	UK	Canterbury, Kent	Warrior	PstS7	RNA-seq	ERS1327221	Bueno-Sancho et al. (2017)	3	Yes	Yes	No
14.0191	2014-05-06	UK	Caythorpe, Lincolnshire	Oakley	PstS10	RNA-seq	ERS1327222	Bueno-Sancho et al. (2017)	6	Yes	Yes	No
14.0193	2014-05-23	UK	Canterbury, Kent	Relay	PstS10	RNA-seq	ERS1327223	Bueno-Sancho et al. (2017)	6	Yes	Yes	No
14.0195	May 2014	UK	Fulbourn, Cambridgeshire	Gallant	PstS10	RNA-seq	ERS1327224	Bueno-Sancho et al. (2017)	6	Yes	Yes	No
14.0203	2014-06-02	UK	Sutton Scotney, Hampshire	KWS Sterling	PstS10	RNA-seq	ERS1327225	Bueno-Sancho et al. (2017)	6	Yes	Yes	No
14.0205	May 2014	UK	Morley, Norfolk	Solstice	PstS10	RNA-seq	ERS1327226	Bueno-Sancho et al. (2017)	6	Yes	Yes	No
14.021	2014-06-02	UK	Headley Hall, North Yorkshire	Relay	PstS10	RNA-seq	ERS1327227	Bueno-Sancho et al. (2017)	6	Yes	Yes	No
14.0215	May 2014	UK	Morley, Norfolk	Warrior	PstS10	RNA-seq	ERS1327228	Bueno-Sancho et al. (2017)	6	Yes	Yes	No
14.0216	May 2014	UK	Morley, Norfolk	Oakley	PstS10	RNA-seq	ERS1327229	Bueno-Sancho et al. (2017)	6	Yes	Yes	No
14.0218	2014	UK	Morley, Norfolk	Cordiale	PstS10	RNA-seq	ERS1327230	Bueno-Sancho et al. (2017)	6	Yes	Yes	No
14.0225	2014-08-13	UK	Cascob, Powys (Wales)	AC Barrie	PstS10	RNA-seq	ERS1327231	Bueno-Sancho et al. (2017)	6	Yes	Yes	No
14.0226	2014-08-13	UK	Cascob, Powys (Wales)	AC Barrie	PstS10	RNA-seq	ERS1327232	Bueno-Sancho et al. (2017)	6	Yes	Yes	No
14.0227	2014-08-13	UK	Cascob, Powys (Wales)	AC Barrie	PstS10	RNA-seq	ERS1327233	Bueno-Sancho et al. (2017)	6	Yes	Yes	No
14.0236	2014-12-01	Ethiopia	Sinana RS	unknown	Other	RNA-seq	ERS1327113	Bueno-Sancho et al. (2017)	7	Yes	Yes	No
14.0238	2014-12-01	Ethiopia	Sinana RS	Hidasse	Other	RNA-seq	ERS1327115	Bueno-Sancho et al. (2017)	7	Yes	Yes	No
14.0239	2014-12-01	Ethiopia	Sinana RS	Honqolo	Other	RNA-seq	ERS1327116	Bueno-Sancho et al. (2017)	7	Yes	Yes	No
14.024	2014-12-01	Ethiopia	Sinana RS	Sanate	Other	RNA-seq	ERS1327117	Bueno-Sancho et al. (2017)	7	Yes	Yes	No
15.004	2015/04/24	UK	Cambridge	KWS Santiago	Other	RNA-seq	ERS4270296	Corredor-Moreno et al. (2021)	6	Yes	Yes	No
15.0078	2015-05-07	Sweden	Österlen	Primus	PstS8	RNA-seq	ERS3172963	Radhakrishnan et al. (2019)	2	Yes	Yes	No
15.0095	2015/05/18	France	Louville	Oakley	Other	RNA-seq	ERS4270274	Corredor-Moreno et al. (2021)	6	Yes	Yes	No
15.0104	2015/05/11	UK	Adisham	KWS Santiago	Other	RNA-seq	ERS4270275	Corredor-Moreno et al. (2021)	6	Yes	Yes	No
15.0123	2015/05/18	UK	Dereham	Oakley	Other	RNA-seq	ERS4270276	Corredor-Moreno et al. (2021)	3	Yes	Yes	No
15.0124	2015/05/18	UK	Mersea	KWS Santiago	Other	RNA-seq	ERS4270277	Corredor-Moreno et al. (2021)	6	Yes	Yes	No
15.0128	2015/05/18	UK	Otley	KWS Santiago	Other	RNA-seq	ERS4270278	Corredor-Moreno et al. (2021)	6	Yes	Yes	No
15.013	2015/05/18	UK	Whattisham	KWS Santiago	Other	RNA-seq	ERS4270297	Corredor-Moreno et al. (2021)	6	Yes	Yes	No
15.0188	2015-06-04	France	Castanet	Orleac	Other	RNA-seq	ERS3172964	Radhakrishnan et al. (2019)	7	Yes	Yes	No
15.0189	2015-06-04	France	Castanet	Ragtac	Other	RNA-seq	ERS3172965	Radhakrishnan et al. (2019)	7	Yes	Yes	No
15.019	2015-06-04	France	Castanet	Tarzan	Other	RNA-seq	ERS3172966	Radhakrishnan et al. (2019)	6	Yes	Yes	No
15.0191	2015-06-04	France	Castanet	Fido	Other	RNA-seq	ERS3172967	Radhakrishnan et al. (2019)	6	Yes	Yes	No
15.0233	2015/06/01	UK	Newton	KWS Santiago	Other	RNA-seq	ERS4270279	Corredor-Moreno et al. (2021)	6	Yes	Yes	No
15.0305	2015-04-22	USA	Wichita, Kansas	Tam 112	Other	RNA-seq	ERS3172994	Radhakrishnan et al. (2019)	8	Yes	Yes	No
15.0306	2015-04-22	USA	Wichita, Kansas	Everest	Other	RNA-seq	ERS3172995	Radhakrishnan et al. (2019)	8	Yes	Yes	No
15.0308	2015-04-30	USA	Cash, Arkansas	LCS 2141	Other	RNA-seq	ERS3172996	Radhakrishnan et al. (2019)	8	Yes	Yes	No
15.0348	2015-06-01	USA	Bozeman, Montana	Yellowstone	Other	RNA-seq	ERS3172972	Radhakrishnan et al. (2019)	8	Yes	Yes	No
15.0349	2015-05-27	USA	Corvallis, Oregon	ORCF 101R	Other	RNA-seq	ERS3172973	Radhakrishnan et al. (2019)	1	Yes	Yes	No
15.035	2015-06-03	USA	Siskiyou, California	YS 221	Other	RNA-seq	ERS3172974	Radhakrishnan et al. (2019)	8	Yes	Yes	No
15.0351	2015-06-02	USA	Montana	unknown	Other	RNA-seq	ERS3172975	Radhakrishnan et al. (2019)	8	Yes	Yes	No
15.0353	2015-05-26	USA	Cimarron, Oklahoma	Byrd	Other	RNA-seq	ERS3172976	Radhakrishnan et al. (2019)	8	Yes	Yes	No
15.0354	2015-06-11	USA	Edicott, Washington	unknown	Other	RNA-seq	ERS3172977	Radhakrishnan et al. (2019)	8	Yes	Yes	No
15.0355	2015-06-11	USA	St. John, Washington	unknown	Other	RNA-seq	ERS3172978	Radhakrishnan et al. (2019)	8	Yes	Yes	No
15.0356	2015-06-10	USA	Gregory, South Dakota	unknown	Other	RNA-seq	ERS3172979	Radhakrishnan et al. (2019)	8	Yes	Yes	No
15.0357	2015-06-09	USA	Ririe, Idaho	Deloris	Other	RNA-seq	ERS3172980	Radhakrishnan et al. (2019)	8	Yes	Yes	No
15.0359	2015-06-24	USA	Walla Walla, Washington	Express	Other	RNA-seq	ERS3172981	Radhakrishnan et al. (2019)	8	Yes	Yes	No
15.036	2015-06-29	USA	Tripp, South Dakota	unknown	Other	RNA-seq	ERS3172982	Radhakrishnan et al. (2019)	8	Yes	Yes	No
15.0361	2015-07-02	USA	Box Butte, Nebraska	unknown	Other	RNA-seq	ERS3172983	Radhakrishnan et al. (2019)	8	Yes	Yes	No
15.0363	2015-04-10	USA	Mt. Vernon, Washington	PS 279	Other	RNA-seq	ERS3172984	Radhakrishnan et al. (2019)	8	Yes	Yes	No
15.0365	2015-05-28	USA	Hitchcock, Nebraska	unknown	Other	RNA-seq	ERS3172969	Radhakrishnan et al. (2019)	8	Yes	Yes	No
15.0366	2015-03-09	USA	Hidalgo, Texas	Sisson	Other	RNA-seq	ERS3172970	Radhakrishnan et al. (2019)	8	Yes	Yes	No
15.0367	2015-07-02	USA	Clarkton, South Dakota	unknown	Other	RNA-seq	ERS3172971	Radhakrishnan et al. (2019)	8	Yes	Yes	No
15.0383	2015/06/03	France	Saultain	Solstice	Other	RNA-seq	ERS4270280	Corredor-Moreno et al. (2021)	6	Yes	Yes	No
15.0386	2015/06/08	UK	Whittlesford	KWS Santiago	Other	RNA-seq	ERS4270281	Corredor-Moreno et al. (2021)	6	Yes	Yes	No
15.0388	2015/06/10	UK	Glenrothes	Solstice	Other	RNA-seq	ERS4270282	Corredor-Moreno et al. (2021)	6	Yes	Yes	No
15.0398	2015/06/09	Germany	Hemmingen	Solstice	Other	RNA-seq	ERS4270283	Corredor-Moreno et al. (2021)	6	Yes	Yes	No
15.0404	2015/06/25	UK	Melton Mowbray	KWS Santiago	Other	RNA-seq	ERS4270284	Corredor-Moreno et al. (2021)	6	Yes	Yes	No
15.0406	2015/06/25	UK	Melton Mowbray	Solstice	Other	RNA-seq	ERS4270285	Corredor-Moreno et al. (2021)	6	Yes	Yes	No
15.0409	2015-06-15	Poland	Jarosławiec	KWS Magic	PstS8	RNA-seq	ERS3172968	Radhakrishnan et al. (2019)	2	Yes	Yes	No
15.0417	2015/06/18	UK	Newton	KWS Santiago	Other	RNA-seq	ERS4270286	Corredor-Moreno et al. (2021)	6	Yes	Yes	No
15.0499	2015/06/18	UK	Headley Hall	Solstice	Other	RNA-seq	ERS4270287	Corredor-Moreno et al. (2021)	6	Yes	Yes	No
15.0517	2015-06-24	UK	North Yorkshire	Zulu	Other	RNA-seq	ERR4315657	Adams et al. (2021)	6	Yes	Yes	No
15.0523	2016-06-26	UK	Bishop Burton	XI19	Other	RNA-seq	ERR4315658	Adams et al. (2021)	6	Yes	Yes	No
15.0573	July 2015	China	unknown	unknown	Other	RNA-seq	ERS3172986	Radhakrishnan et al. (2019)	1	Yes	Yes	No
15.0574	July 2015	China	unknown	unknown	Other	RNA-seq	ERS3172987	Radhakrishnan et al. (2019)	1	Yes	Yes	No
15.0579	July 2015	China	unknown	unknown	Other	RNA-seq	ERS3172988	Radhakrishnan et al. (2019)	1	Yes	Yes	No
15.0596	2015-07-21	Canada	Lethbridge, Alberta	GYT3-190 DN	Other	RNA-seq	ERS3172989	Radhakrishnan et al. (2019)	8	Yes	Yes	No
15.0597	2015-07-21	Canada	Lethbridge, Alberta	Morocco FF-B	Other	RNA-seq	ERS3172990	Radhakrishnan et al. (2019)	8	Yes	Yes	No
15.0604	2015-07-21	Canada	Lethbridge, Alberta	Penhold	Other	RNA-seq	ERS3172991	Radhakrishnan et al. (2019)	8	Yes	Yes	No
15.0606	2015-07-21	Canada	Lacombe, Alberta	HY2047	Other	RNA-seq	ERS3172992	Radhakrishnan et al. (2019)	8	Yes	Yes	No
15.0608	2015-07-21	Canada	St. Albert, Edmonton	HY2042	Other	RNA-seq	ERS3172985	Radhakrishnan et al. (2019)	8	Yes	Yes	No
15.0609	2015-07-21	Canada	Lacombe, Alberta	Yr31	Other	RNA-seq	ERS3172993	Radhakrishnan et al. (2019)	8	Yes	Yes	No
16.0112	2016/03/21	UK	Layer de la Haye	Solstice	Other	RNA-seq	ERS4270288	Corredor-Moreno et al. (2021)	6	Yes	Yes	No
16.0117	2016/03/22	UK	West Wickham	KWS Santiago	Other	RNA-seq	ERS4270289	Corredor-Moreno et al. (2021)	6	Yes	Yes	No
16.012	2016/03/21	UK	Chelsworth	KWS Santiago	Other	RNA-seq	ERS4270298	Corredor-Moreno et al. (2021)	6	Yes	Yes	No
16.0142	2016-05-12	USA	Walla Walla, Washington	LCS Jet	Other	RNA-seq	ERS3173005	Radhakrishnan et al. (2019)	8	Yes	Yes	No
16.0144	2016-05-13	USA	Rearden, Washington	Ovation	Other	RNA-seq	ERS3173004	Radhakrishnan et al. (2019)	1	Yes	Yes	No
16.0145	2016-05-17	USA	Lafayette, Indiana	DH13SRW024-182	Other	RNA-seq	ERS3173006	Radhakrishnan et al. (2019)	8	Yes	Yes	No
16.0182	2016-05-25	Sweden	Svalōv	Kranch	PstS8	RNA-seq	ERS3172998	Radhakrishnan et al. (2019)	2	Yes	Yes	No
16.0183	2016-05-26	Sweden	Svalōv	Hereford	PstS8	RNA-seq	ERS3172997	Radhakrishnan et al. (2019)	2	Yes	Yes	No
16.0186	2016-05-26	Sweden	Svalōv	Linus	PstS8	RNA-seq	ERS3173002	Radhakrishnan et al. (2019)	2	Yes	Yes	No
16.0206	2016/06/17	UK	Ickleton	Oakley	Other	RNA-seq	ERS4270290	Corredor-Moreno et al. (2021)	6	Yes	Yes	No
16.0265	2016-04-28	UK	Wansford	KWS Kerrin	Other	RNA-seq	ERR4315400	Adams et al. (2021)	6	Yes	Yes	No
16.0337	2016-05-20	UK	Thornton	Myriad	Other	RNA-seq	ERR4761820	Adams et al. (2021)	6	Yes	Yes	No
16.0338	2016-05-20	UK	Thornton	Evolution	Other	RNA-seq	ERR4761821	Adams et al. (2021)	6	Yes	Yes	No
16.0365	2016/05/25	UK	Newark	KWS Santiago	Other	RNA-seq	ERS4270291	Corredor-Moreno et al. (2021)	6	Yes	Yes	No
16.0527	2016-04-21	USA	Warsaw, Virginia	unknown	Other	RNA-seq	ERS3172907	Radhakrishnan et al. (2019)	8	Yes	Yes	No
16.0529	2016-04-07	USA	Hutchinson, KS	Kannlark	Other	RNA-seq	ERS3172999	Radhakrishnan et al. (2019)	8	Yes	Yes	No
16.0535	2016-04-26	USA	Rockland, Idaho	Bonneville	Other	RNA-seq	ERS3173003	Radhakrishnan et al. (2019)	8	Yes	Yes	No
16.0536	2016-04-20	USA	Othello, Washington	unknown	Other	RNA-seq	ERS3173000	Radhakrishnan et al. (2019)	8	Yes	Yes	No
16.0548	2016-04-26	USA	Kalispell, Montana	Decade	Other	RNA-seq	ERS3173001	Radhakrishnan et al. (2019)	8	Yes	Yes	No
16.0551	2016-04-04	USA	Woodland, California	breeding line	Other	RNA-seq	ERS3172908	Radhakrishnan et al. (2019)	8	Yes	Yes	No
16.0554	2016-05-27	USA	Weedsport, New York	Seedway	Other	RNA-seq	ERS3172909	Radhakrishnan et al. (2019)	8	Yes	Yes	No
16.0555	2016-05-23	USA	Lansing, Michigan	K505hw14	Other	RNA-seq	ERS3172910	Radhakrishnan et al. (2019)	8	Yes	Yes	No
16.0603	2016/06/08	UK	Fowlmere	KWS Santiago	Other	RNA-seq	ERS4270292	Corredor-Moreno et al. (2021)	6	Yes	Yes	No
16.0606	2016/06/08	France	Allonnes	Oakley	Other	RNA-seq	ERS4270293	Corredor-Moreno et al. (2021)	6	Yes	Yes	No
16.0607	2016/06/08	France	Allonnes	Oakley	Other	RNA-seq	ERS4270294	Corredor-Moreno et al. (2021)	6	Yes	Yes	No
16.0612	2016/06/13	UK	Fowlmere	KWS Santiago	Other	RNA-seq	ERS4270295	Corredor-Moreno et al. (2021)	6	Yes	Yes	No
16.0771	2016-10-18	South Africa	Napier	unknown	Other	RNA-seq	ERS3172911	Radhakrishnan et al. (2019)	7	Yes	Yes	No
16.0772	2016-10-18	South Africa	Napier	unknown	Other	RNA-seq	ERS3172912	Radhakrishnan et al. (2019)	7	Yes	Yes	No
16.0774	2016-12-05	Ethiopia	Sinana	Hoggana	Other	RNA-seq	ERS3172913	Radhakrishnan et al. (2019)	9	Yes	Yes	No
16.0775	2016-12-05	Ethiopia	Sinana	Digalu	Other	RNA-seq	ERS3172914	Radhakrishnan et al. (2019)	9	Yes	Yes	No
16.0776	2016-12-05	Ethiopia	Sinana	Millenium	Other	RNA-seq	ERS3172915	Radhakrishnan et al. (2019)	9	Yes	Yes	No
16.0779	2016-12-05	Ethiopia	Sinana	SPPSN#15	Other	RNA-seq	ERS3172916	Radhakrishnan et al. (2019)	9	Yes	Yes	No
16.0782	2016-11-26	China	Nanhu, Zhuanglang	unknown	Other	RNA-seq	ERS3172917	Radhakrishnan et al. (2019)	1	Yes	Yes	No
16.0783	2016-11-26	China	Nanhu, Zhuanglang	unknown	Other	RNA-seq	ERS3172918	Radhakrishnan et al. (2019)	1	Yes	Yes	No
16.0786	2016-11-26	China	Nanhu, Zhuanglang	unknown	Other	RNA-seq	ERS3172919	Radhakrishnan et al. (2019)	1	Yes	Yes	No
16.0787	2016-11-26	China	Nanhu, Zhuanglang	unknown	Other	RNA-seq	ERS3172920	Radhakrishnan et al. (2019)	1	Yes	Yes	No
16.0788	2016-11-27	China	Pingnan, Quizhou	unknown	Other	RNA-seq	ERS3172921	Radhakrishnan et al. (2019)	1	Yes	Yes	No
16.0789	2016-11-27	China	Pingnan, Quizhou	unknown	Other	RNA-seq	ERS3172922	Radhakrishnan et al. (2019)	1	Yes	Yes	No
16.079	2016-11-27	China	Pingnan, Quizhou	unknown	Other	RNA-seq	ERS3172923	Radhakrishnan et al. (2019)	1	Yes	Yes	No
16.0791	2016-11-27	China	Pingnan, Quizhou	unknown	Other	RNA-seq	ERS3172924	Radhakrishnan et al. (2019)	1	Yes	Yes	No
16.0793	2016-11-27	China	Pingnan, Quizhou	unknown	Other	RNA-seq	ERS3172925	Radhakrishnan et al. (2019)	1	Yes	Yes	No
16.0794	2016-11-28	China	Pingnan, Quizhou	unknown	Other	RNA-seq	ERS3172926	Radhakrishnan et al. (2019)	1	Yes	Yes	No
16.0796	2016-11-28	China	Jinshan, Gangu	unknown	Other	RNA-seq	ERS3172927	Radhakrishnan et al. (2019)	1	Yes	Yes	No
16.0797	2016-11-28	China	Jinshan, Gangu	unknown	Other	RNA-seq	ERS3172928	Radhakrishnan et al. (2019)	1	Yes	Yes	No
16.0798	2016-11-28	China	Jinshan, Gangu	unknown	Other	RNA-seq	ERS3172929	Radhakrishnan et al. (2019)	1	Yes	Yes	No
16.0799	2016-11-28	China	Jinshan, Gangu	unknown	Other	RNA-seq	ERS3172930	Radhakrishnan et al. (2019)	1	Yes	Yes	No
16.08	2016-11-28	China	Jinshan, Gangu	unknown	Other	RNA-seq	ERS3172931	Radhakrishnan et al. (2019)	1	Yes	Yes	No
16.0801	2016-11-28	China	Jinshan, Gangu	unknown	Other	RNA-seq	ERS3172932	Radhakrishnan et al. (2019)	1	Yes	Yes	No
16.0802	2016-11-28	China	Jinshan, Gangu	unknown	Other	RNA-seq	ERS3172933	Radhakrishnan et al. (2019)	1	Yes	Yes	No
16.0803	2016-11-28	China	Jinshan, Gangu	unknown	Other	RNA-seq	ERS3172934	Radhakrishnan et al. (2019)	1	Yes	Yes	No
16.0804	2016-11-28	China	Jinshan, Gangu	unknown	Other	RNA-seq	ERS3172935	Radhakrishnan et al. (2019)	1	Yes	Yes	No
17.0006	2017-04-07	USA	Chickasha, Oklahoma	Ruby Lee	Other	RNA-seq	ERS3172936	Radhakrishnan et al. (2019)	8	Yes	Yes	No
17.0007	2017-04-11	USA	Altus, Oklahoma	Snowmass	Other	RNA-seq	ERS3172937	Radhakrishnan et al. (2019)	8	Yes	Yes	No
17.0008	2017-04-25	USA	Wichita, Kansas	2141	Other	RNA-seq	ERS3172938	Radhakrishnan et al. (2019)	8	Yes	Yes	No
17.0009	2017-04-27	USA	Wichita, Kansas	LCS Compass	Other	RNA-seq	ERS3172939	Radhakrishnan et al. (2019)	8	Yes	Yes	No
17.0021	2017-05-25	USA	Layfayette, Indiana	NC13142-33	Other	RNA-seq	ERS3172940	Radhakrishnan et al. (2019)	8	Yes	Yes	No
17.0022	2017-05-25	USA	Layfayette, Indiana	NC13142-35	Other	RNA-seq	ERS3172941	Radhakrishnan et al. (2019)	8	Yes	Yes	No
17.0023	2017-05-25	USA	Layfayette, Indiana	NC13142-36	Other	RNA-seq	ERS3172942	Radhakrishnan et al. (2019)	8	Yes	Yes	No
17.0028	2017-05-30	Sweden	Sanby	Linz	PstS8	RNA-seq	ERS3172943	Radhakrishnan et al. (2019)	2	Yes	Yes	No
17.0029	2017-05-30	Sweden	Sanby	Linz	PstS8	RNA-seq	ERS3172944	Radhakrishnan et al. (2019)	2	Yes	Yes	No
17.003	2017-06-02	Sweden	Svalöv	Kranich	PstS8	RNA-seq	ERS3172945	Radhakrishnan et al. (2019)	2	Yes	Yes	No
17.0031	2017-06-02	Sweden	Svalöv	Norin	PstS8	RNA-seq	ERS3172946	Radhakrishnan et al. (2019)	2	Yes	Yes	No
17.0057	2017-06-13	USA	Walla Walla, Washington	Otto	Other	RNA-seq	ERS3172947	Radhakrishnan et al. (2019)	8	Yes	Yes	No
17.0058	2017-06-13	USA	Walla Walla, Washington	Artdeco	Other	RNA-seq	ERS3172948	Radhakrishnan et al. (2019)	8	Yes	Yes	No
17.0089	2017-06-15	Sweden	Svalöv	Kranich	PstS8	RNA-seq	ERS3172949	Radhakrishnan et al. (2019)	2	Yes	Yes	No
17.009	2017-06-15	Sweden	Svalöv	555012	PstS8	RNA-seq	ERS3172950	Radhakrishnan et al. (2019)	2	Yes	Yes	No
17.0189	2017	China	unknown	unknown	Other	RNA-seq	ERS3172951	Radhakrishnan et al. (2019)	1	Yes	Yes	No
17.019	2017	China	unknown	unknown	Other	RNA-seq	ERS3172952	Radhakrishnan et al. (2019)	1	Yes	Yes	No
17.0191	2017	China	unknown	unknown	Other	RNA-seq	ERS3172953	Radhakrishnan et al. (2019)	1	Yes	Yes	No
17.0192	2017	China	unknown	unknown	Other	RNA-seq	ERS3172954	Radhakrishnan et al. (2019)	1	Yes	Yes	No
17.0193	2017	China	unknown	unknown	Other	RNA-seq	ERS3172955	Radhakrishnan et al. (2019)	1	Yes	Yes	No
17.0194	2017	China	unknown	unknown	Other	RNA-seq	ERS3172956	Radhakrishnan et al. (2019)	1	Yes	Yes	No
17.0197	2017	China	unknown	unknown	Other	RNA-seq	ERS3172957	Radhakrishnan et al. (2019)	1	Yes	Yes	No
17.0203	2017	China	unknown	unknown	Other	RNA-seq	ERS3172958	Radhakrishnan et al. (2019)	1	Yes	Yes	No
17.0204	2017	China	unknown	unknown	Other	RNA-seq	ERS3172959	Radhakrishnan et al. (2019)	1	Yes	Yes	No
17.0207	2017	China	unknown	unknown	Other	RNA-seq	ERS3172960	Radhakrishnan et al. (2019)	1	Yes	Yes	No
17.0208	2017	China	unknown	unknown	Other	RNA-seq	ERS3172961	Radhakrishnan et al. (2019)	1	Yes	Yes	No
17.0277	2017-07-13	UK	Ickleton	Warrior	Other	RNA-seq	ERR4315585	Adams et al. (2021)	6	Yes	Yes	No
17.0286	2017	UK	unknown	unknown	Other	RNA-seq	ERS3172962	Radhakrishnan et al. (2019)	2	Yes	Yes	No
18.0167	2018/05/25	South Africa	Bloemfontein	JIC871	Other	RNA-seq	ERS3526856	Boshoff et al. (2020)	7	Yes	Yes	No
18.0169	2018/11/04	Lesotho	Lesotho	Unknown	Other	RNA-seq	ERS3526857	Boshoff et al. (2020)	6	Yes	Yes	No
18.0171	2018/11/04	South Africa	Western Cape	Palmiet	Other	RNA-seq	ERS3526858	Boshoff et al. (2020)	7	Yes	Yes	No
18.0172	2018/11/04	South Africa	Sutherland	Wild Rye	Other	RNA-seq	ERS3526859	Boshoff et al. (2020)	7	Yes	Yes	No
18.0173	2018/11/04	South Africa	Free State	Unknown	Other	RNA-seq	ERS3526860	Boshoff et al. (2020)	7	Yes	Yes	No
18.0175	2018/11/04	South Africa	Free State	Hugenoot	Other	RNA-seq	ERS3526861	Boshoff et al. (2020)	7	Yes	Yes	No
18.0177	2018/11/04	South Africa	Northern Cape	Unknown	Other	RNA-seq	ERS3526862	Boshoff et al. (2020)	7	Yes	Yes	No
18.0178	2018/11/04	Zimbabwae	Zimbabwae	Nduna	Other	RNA-seq	ERS3526863	Boshoff et al. (2020)	7	Yes	Yes	No
18.0183	2018/11/04	Zimbabwae	Zimbabwae	Nduna	Other	RNA-seq	ERS3526864	Boshoff et al. (2020)	7	Yes	Yes	No
18.0184	2018/11/04	Zimbabwae	Zimbabwae	Nduna	Other	RNA-seq	ERS3526865	Boshoff et al. (2020)	7	Yes	Yes	No
23.0001	2023-05-08	Serbia	Rimski šančevi	NS 3-9316	Other	RNA-seq	ERR13340220	Župunski et al. (2024)	5	Yes	Yes	No
23.0002	2023-05-08	Serbia	Rimski šančevi	Nataša	Other	RNA-seq	ERR13340221	Župunski et al. (2024)	5	Yes	Yes	No
23.0003	2023-05-09	Serbia	Rimski šančevi	Zvezdana	Other	RNA-seq	ERR13340222	Župunski et al. (2024)	5	Yes	Yes	No
23.0005	2023-05-05	Serbia	Nikinici	Simonida	Other	RNA-seq	ERR13340223	Župunski et al. (2024)	5	Yes	Yes	No
23.0006	2023-04-27	Serbia	Turija	Zvezdana	Other	RNA-seq	ERR13340224	Župunski et al. (2024)	5	Yes	Yes	No
23.0007	2023-04-27	Serbia	Srbobran	Igra	Other	RNA-seq	ERR13340225	Župunski et al. (2024)	5	Yes	Yes	No
23.0008	2023-04-27	Serbia	Turija	Zvezdana	Other	RNA-seq	ERR13340226	Župunski et al. (2024)	5	Yes	Yes	No
23.0009	2023-04-27	Serbia	Turija	NS Atika	Other	RNA-seq	ERR13340227	Župunski et al. (2024)	5	Yes	Yes	No
23.001	2023-05-13	Serbia	Obrenovac	NS Obala	Other	RNA-seq	ERR13340228	Župunski et al. (2024)	5	Yes	Yes	No
23.0011	2023-05-13	Serbia	Obrenovac	Simonida	Other	RNA-seq	ERR13340229	Župunski et al. (2024)	5	Yes	Yes	No
23.0012	2023-05-13	Serbia	Mrđanovac	LG Apilco	Other	RNA-seq	ERR13340230	Župunski et al. (2024)	5	Yes	Yes	No
23.0013	2023-05-18	Serbia	Rimski šančevi	Zvezdana	Other	RNA-seq	ERR13340231	Župunski et al. (2024)	5	Yes	Yes	No
23.0014	2023-05-08	Serbia	Rimski šančevi	Odisej	Other	RNA-seq	ERR13340232	Župunski et al. (2024)	5	Yes	Yes	No
23.0015	2023-05-18	Serbia	Rimski šančevi	NS Obala	Other	RNA-seq	ERR13340233	Župunski et al. (2024)	5	Yes	Yes	No
23.0016	2023-05-18	Serbia	Rimski šančevi	CD 42	Other	RNA-seq	ERR13340234	Župunski et al. (2024)	5	Yes	Yes	No
23.0017	2023-05-18	Serbia	Rimski šančevi	ST 80	Other	RNA-seq	ERR13340235	Župunski et al. (2024)	5	Yes	Yes	No
23.0018	2023-05-18	Serbia	Rimski šančevi	CD 38	Other	RNA-seq	ERR13340236	Župunski et al. (2024)	5	Yes	Yes	No
23.0019	2023-05-18	Serbia	Rimski šančevi	CD 75	Other	RNA-seq	ERR13340237	Župunski et al. (2024)	5	Yes	Yes	No
23.0021	2022-05-23	Serbia	Rimski šančevi	Bambi	Other	RNA-seq	ERR13340238	Župunski et al. (2024)	5	Yes	Yes	No
23.0022	2022-05-23	Serbia	Rimski šančevi	NS Karnak	Other	RNA-seq	ERR13340239	Župunski et al. (2024)	5	Yes	Yes	No
23.0023	2022-05-23	Serbia	Rimski šančevi	NS40S	Other	RNA-seq	ERR13340240	Župunski et al. (2024)	5	Yes	Yes	No
23.0024	2022-05-23	Serbia	Rimski šančevi	Pobeda	Other	RNA-seq	ERR13340241	Župunski et al. (2024)	5	Yes	Yes	No
23.0025	2022-05-23	Serbia	Rimski šančevi	Nirvana	Other	RNA-seq	ERR13340242	Župunski et al. (2024)	5	Yes	Yes	No
23.0026	2022-05-23	Serbia	Rimski šančevi	Dolap	Other	RNA-seq	ERR13340243	Župunski et al. (2024)	5	Yes	Yes	No
23.0027	2022-05-23	Serbia	Rimski šančevi	NS Obala	Other	RNA-seq	ERR13340244	Župunski et al. (2024)	5	Yes	Yes	No
23.0028	2022-05-23	Serbia	Rimski šančevi	NS 54-20	Other	RNA-seq	ERR13340245	Župunski et al. (2024)	5	Yes	Yes	No
23.0031	2023	Italy	unknown	unknown	PstS13	RNA-seq	SRX27925866	This study	4	Yes	Yes	No
23.0033	2023	Ethiopia	unknown	unknown	PstS6	RNA-seq	SRX27925867	This study	9	Yes	Yes	No
23.0036	2023	Denmark	unknown	unknown	PstS13	RNA-seq	SRX27925878	This study	4	Yes	Yes	No
23.0039	2023	Serbia	unknown	unknown	PstS13	RNA-seq	SRX27925883	This study	4	Yes	Yes	No
01/34s10	2001	UK	unknown	Unknown	UK 1978-2011	Genomic	SRX667770	Hubbard et al. (2015)	6	Yes	Yes	No
03/07	2003	UK	unknown	Brock	UK 1978-2011	Genomic	SRX667387	Hubbard et al. (2015)	6	Yes	Yes	No
06/01	2006	New Zealand	-	unknown	Other	RNA-seq	ERS1327110	Bueno-Sancho et al. (2017)	6	Yes	Yes	No
08/21	2008	UK	unknown	Solstice	UK 1978-2011	Genomic	SRX667083	Hubbard et al. (2015)	6	Yes	Yes	No
08/501	2008	UK	unknown	Timber	UK 1978-2011	Genomic	SRX667388	Hubbard et al. (2015)	6	Yes	Yes	No
11/03	November 2011	New Zealand	Darfield	Morph	Other	RNA-seq	ERS1327108	Bueno-Sancho et al. (2017)	7	Yes	Yes	No
11/08	2011	UK	Lincolnshire	Warrior	UK 1978-2011	RNA-seq	SRX703657	Hubbard et al. (2015)	3	Yes	Yes	No
11/128	2011	UK	-	unknown	UK 1978-2011	RNA-seq	SRS707593	Hubbard et al. (2015)	6	Yes	Yes	No
11/13	2011	UK	-	unknown	UK 1978-2011	RNA-seq	SRX708523	Hubbard et al. (2015)	6	Yes	Yes	No
11/140	2011	UK	Bedfordshire	KWS Sterling	UK 1978-2011	Genomic	SRX667377	Hubbard et al. (2015)	6	Yes	Yes	No
12/08	2012	New Zealand	-	unknown	Other	RNA-seq	ERS1327109	Bueno-Sancho et al. (2017)	6	Yes	Yes	No
12/12	November 2012	New Zealand	Lincoln	Sy Epson	Other	RNA-seq	ERS1327107	Bueno-Sancho et al. (2017)	7	Yes	Yes	No
13/09	2013-05-29	UK	Caythorpe, Lincolnshire	Oakley	Cluster 3 (Hubbard et al., 2015)	RNA-seq	SRX684852	Hubbard et al. (2015)	6	Yes	Yes	No
13/12	2013-06-05	UK	Caythorpe, Lincolnshire	RW41088	PstS10	RNA-seq	SRX684851	Hubbard et al. (2015)	6	Yes	Yes	No
13/120	2013-07-03	UK	Caythorpe, Lincolnshire	Ambition	PstS7	RNA-seq	SRX702534	Hubbard et al. (2015)	3	Yes	Yes	No
13/123	2013-07-03	UK	Boston, Lincolnshire	Ambition	PstS7	RNA-seq	SRX702401	Hubbard et al. (2015)	3	Yes	Yes	No
13/14	2013-06-05	UK	Boston, Lincolnshire	Oakley	PstS7	RNA-seq	SRX684393	Hubbard et al. (2015)	3	Yes	Yes	No
13/15	2013-06-05	UK	Mendlesham, Suffolk	Torch	PstS10	RNA-seq	SRX685990	Hubbard et al. (2015)	3	Yes	Yes	No
13/18	2013-06-05	UK	Mendlesham, Suffolk	KWS 196	PstS7	RNA-seq	SRX701325	Hubbard et al. (2015)	3	Yes	Yes	No
13/182	2013	UK	Unknown	Crusoe	PstS7	RNA-seq	SRX702535	Hubbard et al. (2015)	3	Yes	Yes	No
13/19	2013-06-05	UK	Mendlesham, Suffolk	LGW56 (Panacea)	Cluster 3 (Hubbard et al., 2015)	RNA-seq	SRX686005	Hubbard et al. (2015)	3	Yes	Yes	No
13/20	2013-06-06	UK	Sutton Scotney, Hampshire	KWS Rowan	PstS7	RNA-seq	SRX690338	Hubbard et al. (2015)	3	Yes	Yes	No
13/21	2013	UK	Terrington St Clement, Norfolk	Solstice	PstS10	RNA-seq	SRX684276	Hubbard et al. (2015)	6	Yes	Yes	No
13/22	2013-06-13	UK	Boothby Graffoe, Lincolnshire	Solstice	PstS10	RNA-seq	SRX684439	Hubbard et al. (2015)	6	Yes	Yes	No
13/23	2013-06-13	UK	Boothby Graffoe, Lincolnshire	KWS Santiago	Cluster 3 (Hubbard et al., 2015)	RNA-seq	SRX664976	Hubbard et al. (2015)	6	Yes	Yes	No
13/24	2013-06-13	UK	Boothby Graffoe, Lincolnshire	KWS Kielder	PstS10	RNA-seq	SRX690311	Hubbard et al. (2015)	6	Yes	Yes	No
13/25	2013-06-13	UK	Boothby Graffoe, Lincolnshire	KWS Dali	PstS10	RNA-seq	SRX685991	Hubbard et al. (2015)	6	Yes	Yes	No
13/26	2013-06-12	UK	Cirencester, Gloucestershire	Horatio	PstS7	RNA-seq	SRX686006	Hubbard et al. (2015)	3	Yes	Yes	No
13/27	2013-06-12	UK	Cirencester, Gloucestershire	Oakley	PstS7	RNA-seq	SRX684252	Hubbard et al. (2015)	3	Yes	Yes	No
13/28	2013-06-12	UK	Cirencester, Gloucestershire	Solstice	PstS10	RNA-seq	SRX690352	Hubbard et al. (2015)	6	Yes	Yes	No
13/29	2013-06-14	UK	Oxfordshire	Solstice	PstS10	RNA-seq	SRX685190	Hubbard et al. (2015)	6	Yes	Yes	No
13/30	2013-06-14	UK	Welbourne, Lincolnshire	ReR22	Cluster 3 (Hubbard et al., 2015)	RNA-seq	SRX690343	Hubbard et al. (2015)	6	Yes	Yes	No
13/32	2013-06-14	UK	Welbourne, Lincolnshire	ReR04	PstS10	RNA-seq	SRX690312	Hubbard et al. (2015)	6	Yes	Yes	No
13/33	2013-06-14	UK	Welbourne, Lincolnshire	Recital	Cluster 3 (Hubbard et al., 2015)	RNA-seq	SRX690356	Hubbard et al. (2015)	6	Yes	Yes	No
13/34	13/15	UK	Welbourne, Lincolnshire	ReR32	PstS10	RNA-seq	SRX686004	Hubbard et al. (2015)	6	Yes	Yes	No
13/35	2013-06-14	UK	Welbourne, Lincolnshire	ReR64	PstS10	RNA-seq	SRX690541	Hubbard et al. (2015)	6	Yes	Yes	No
13/36	2013-06-14	UK	Welbourne, Lincolnshire	Allez-Y	PstS10	RNA-seq	SRX690378	Hubbard et al. (2015)	6	Yes	Yes	No
13/37	2013-06-14	UK	Welbourne, Lincolnshire	ReR110	PstS10	RNA-seq	SRX701334	Hubbard et al. (2015)	6	Yes	Yes	No
13/38	2013-06-14	UK	Welbourne, Lincolnshire	ReR138	Cluster 3 (Hubbard et al., 2015)	RNA-seq	SRX690348	Hubbard et al. (2015)	6	Yes	Yes	No
13/39	2013-06-14	UK	Welbourne, Lincolnshire	Toisander	PstS10	RNA-seq	SRX690379	Hubbard et al. (2015)	6	Yes	Yes	No
13/40	2013-06-14	UK	Welbourne, Lincolnshire	Fairplay	PstS10	RNA-seq	SRX690528	Hubbard et al. (2015)	6	Yes	Yes	No
13/42	2013-06-14	UK	Welbourne, Lincolnshire	Audace	Cluster 3 (Hubbard et al., 2015)	RNA-seq	SRX690484	Hubbard et al. (2015)	6	Yes	Yes	No
13/520	2013-07-07	UK	NIAB HQ, Cambridgeshire	Warrior	PstS7	RNA-seq	SRX701336	Hubbard et al. (2015)	3	Yes	Yes	No
13/65	2013-06-18	UK	Cambridgeshire	Claire	PstS7	RNA-seq	SRX684850	Hubbard et al. (2015)	3	Yes	Yes	No
13/71	2013-06-19	UK	Headley Hall, North Yorkshire	Laurier	PstS10	RNA-seq	SRX690483	Hubbard et al. (2015)	6	Yes	Yes	No
13/SAZP1	2013	South Africa	South Africa	Unknown	Other	RNA-seq	ERS4277132	van Schalkwyk et al. (2021)	7	Yes	Yes	No
14/K10	2014	Kenya	Kenya	Unknown	Other	RNA-seq	ERS4277111	van Schalkwyk et al. (2021)	7	Yes	Yes	No
14/K11	2014	Kenya	Kenya	Unknown	Other	RNA-seq	ERS4277112	van Schalkwyk et al. (2021)	7	Yes	Yes	No
14/K12	2014	Kenya	Kenya	Unknown	Other	RNA-seq	ERS4277113	van Schalkwyk et al. (2021)	7	Yes	Yes	No
14/K13	2014	Kenya	Kenya	Unknown	Other	RNA-seq	ERS4277114	van Schalkwyk et al. (2021)	7	Yes	Yes	No
14/K14	2014	Kenya	Kenya	Unknown	Other	RNA-seq	ERS4277115	van Schalkwyk et al. (2021)	7	Yes	Yes	No
14/K15	2014	Kenya	Kenya	Unknown	Other	RNA-seq	ERS4277116	van Schalkwyk et al. (2021)	7	Yes	Yes	No
14/K2	2014	Kenya	Kenya	Unknown	Other	RNA-seq	ERS4277104	van Schalkwyk et al. (2021)	7	Yes	Yes	No
14/K4	2014	Kenya	Kenya	Unknown	Other	RNA-seq	ERS4277105	van Schalkwyk et al. (2021)	7	Yes	Yes	No
14/K5	2014	Kenya	Kenya	Unknown	Other	RNA-seq	ERS4277106	van Schalkwyk et al. (2021)	7	Yes	Yes	No
14/K6	2014	Kenya	Kenya	Unknown	Other	RNA-seq	ERS4277107	van Schalkwyk et al. (2021)	7	Yes	Yes	No
14/K7	2014	Kenya	Kenya	Unknown	Other	RNA-seq	ERS4277108	van Schalkwyk et al. (2021)	7	Yes	Yes	No
14/K8	2014	Kenya	Kenya	Unknown	Other	RNA-seq	ERS4277109	van Schalkwyk et al. (2021)	7	Yes	Yes	No
14/K9	2014	Kenya	Kenya	Unknown	Other	RNA-seq	ERS4277110	van Schalkwyk et al. (2021)	7	Yes	Yes	No
14/SADL1	2014/08/23	South Africa	Ouplaas	Unknown	Other	RNA-seq	ERS4277121	van Schalkwyk et al. (2021)	7	Yes	Yes	No
14/SADL2	2014/08/23	South Africa	Ouplaas	Unknown	Other	RNA-seq	ERS4277122	van Schalkwyk et al. (2021)	7	Yes	Yes	No
14/SADL3	2014	South Africa	South Africa	Unknown	Other	RNA-seq	ERS4277123	van Schalkwyk et al. (2021)	7	Yes	Yes	No
14/SADL4	2014	South Africa	South Africa	Unknown	Other	RNA-seq	ERS4277124	van Schalkwyk et al. (2021)	7	Yes	Yes	No
14/SADL5	2014/09/04	South Africa	Bredasdorp	Unknown	Other	RNA-seq	ERS4277125	van Schalkwyk et al. (2021)	7	Yes	Yes	No
14/SADL6	2014	South Africa	South Africa	Unknown	Other	RNA-seq	ERS4277126	van Schalkwyk et al. (2021)	7	Yes	Yes	No
14/SATT1	2014	South Africa	South Africa	Unknown	Other	RNA-seq	ERS4277127	van Schalkwyk et al. (2021)	7	Yes	Yes	No
14/SATT2	2014	South Africa	South Africa	Unknown	Other	RNA-seq	ERS4277128	van Schalkwyk et al. (2021)	7	Yes	Yes	No
14/SATT3	2014	South Africa	South Africa	Unknown	Other	RNA-seq	ERS4277129	van Schalkwyk et al. (2021)	7	Yes	Yes	No
14/SATT4	2014	South Africa	South Africa	Unknown	Other	RNA-seq	ERS4277130	van Schalkwyk et al. (2021)	7	Yes	Yes	No
14/SATT5	2014	South Africa	South Africa	Unknown	Other	RNA-seq	ERS4277131	van Schalkwyk et al. (2021)	7	Yes	Yes	No
14/SAZP2	2014	South Africa	South Africa	Unknown	Other	RNA-seq	ERS4277133	van Schalkwyk et al. (2021)	7	Yes	Yes	No
14/SAZP3	2014	South Africa	South Africa	Unknown	Other	RNA-seq	ERS4277134	van Schalkwyk et al. (2021)	7	Yes	Yes	No
15/SAZP1	2015	South Africa	South Africa	Unknown	Other	RNA-seq	ERS4277135	van Schalkwyk et al. (2021)	7	Yes	Yes	No
15/SAZP10	2015	South Africa	South Africa	Unknown	Other	RNA-seq	ERS4277144	van Schalkwyk et al. (2021)	7	Yes	Yes	No
15/SAZP11	2015	South Africa	South Africa	Unknown	Other	RNA-seq	ERS4277145	van Schalkwyk et al. (2021)	7	Yes	Yes	No
15/SAZP12	2015	South Africa	South Africa	Unknown	Other	RNA-seq	ERS4277146	van Schalkwyk et al. (2021)	7	Yes	Yes	No
15/SAZP2	2015	South Africa	South Africa	Unknown	Other	RNA-seq	ERS4277136	van Schalkwyk et al. (2021)	7	Yes	Yes	No
15/SAZP3	2015	South Africa	South Africa	Unknown	Other	RNA-seq	ERS4277137	van Schalkwyk et al. (2021)	7	Yes	Yes	No
15/SAZP4	2015	South Africa	South Africa	Unknown	Other	RNA-seq	ERS4277138	van Schalkwyk et al. (2021)	7	Yes	Yes	No
15/SAZP5	2015	South Africa	South Africa	Unknown	Other	RNA-seq	ERS4277139	van Schalkwyk et al. (2021)	7	Yes	Yes	No
15/SAZP6	2015	South Africa	South Africa	Unknown	Other	RNA-seq	ERS4277140	van Schalkwyk et al. (2021)	7	Yes	Yes	No
15/SAZP7	2015	South Africa	South Africa	Unknown	Other	RNA-seq	ERS4277141	van Schalkwyk et al. (2021)	7	Yes	Yes	No
15/SAZP8	2015	South Africa	South Africa	Unknown	Other	RNA-seq	ERS4277142	van Schalkwyk et al. (2021)	7	Yes	Yes	No
15/SAZP9	2015	South Africa	South Africa	Unknown	Other	RNA-seq	ERS4277143	van Schalkwyk et al. (2021)	7	Yes	Yes	No
20/050	2020	UK	unknown	KWS Siskin	Other	Genomic	DS08_20-050	-	6	Yes	Yes	No
20/092	2020	UK	unknown	LG Astronomer	Other	Genomic	DS08_20-092	-	6	Yes	Yes	No
20/191	2020	UK	unknown	KWS Siskin	Other	Genomic	DS08_20-191	-	4	Yes	Yes	No
20/293	2020	UK	unknown	KWS Extase	Other	Genomic	DS08_20-293	-	3	Yes	Yes	No
20/304	2020	UK	unknown	KWS Extase	Other	Genomic	DS08_20-304	-	6	Yes	Yes	No
21-0001	2020-11-30	Denmark	unknown	Morocco	Other	RNA-seq	SRX27925884	This study	6	Yes	Yes	No
21-0003	2020-11-30	Spain	unknown	Morocco	Other	RNA-seq	SRX27925885	This study	6	Yes	Yes	No
21-0004	2020-11-30	Belgium	unknown	Morocco	Other	RNA-seq	SRX27925886	This study	6	Yes	Yes	No
21-0005	2020-11-30	Belgium	unknown	Morocco	Other	RNA-seq	SRX27925887	This study	6	Yes	Yes	No
21-0006	2020-11-30	UK	unknown	Morocco	Other	RNA-seq	SRX27925888	This study	6	Yes	Yes	No
21-0007	2020-11-30	Denmark	unknown	Morocco	Other	RNA-seq	SRX27925889	This study	6	Yes	Yes	No
21-0008	2020-12-02	Denmark	unknown	Morocco	Other	RNA-seq	SRX27925868	This study	6	Yes	Yes	No
21-0009	2020-12-02	Denmark	unknown	Morocco	Other	RNA-seq	SRX27925869	This study	6	Yes	Yes	No
21-0010	2020-12-02	France	unknown	Morocco	Other	RNA-seq	SRX27925870	This study	6	Yes	Yes	No
21-0013	2021-12-17	Denmark	unknown	Morocco	Other	RNA-seq	SRX27925871	This study	6	Yes	Yes	No
21-0014	2021-12-17	Denmark	unknown	Morocco	Other	RNA-seq	SRX27925872	This study	6	Yes	Yes	No
21-0015	2021-12-17	Denmark	unknown	Morocco	Other	RNA-seq	SRX27925873	This study	6	Yes	Yes	No
21-0016	2021-12-17	France	unknown	Morocco	Other	RNA-seq	SRX27925874	This study	6	Yes	Yes	No
21-0018	2021-12-17	Sweden	unknown	Morocco	Other	RNA-seq	SRX27925875	This study	6	Yes	Yes	No
21-0019	2021-12-17	Sweden	unknown	Morocco	Other	RNA-seq	SRX27925876	This study	6	Yes	Yes	No
21-0020	2021-12-17	Italy	unknown	Morocco	Other	RNA-seq	SRX27925877	This study	6	Yes	Yes	No
21-0021	2021-12-17	Belgium	unknown	Morocco	Other	RNA-seq	SRX27925879	This study	6	Yes	Yes	No
78.66SS1	1978	UK	-	unknown	UK 1978-2011	Genomic	SAMN02947971	Hubbard et al. (2015)	6	Yes	Yes	No
78/66	1978	UK	-	unknown	UK 1978-2011	RNA-seq	SRX708529	Hubbard et al. (2015)	6	Yes	Yes	No
87/27s2	1987	UK	-	unknown	UK 1978-2011	Genomic	SRX667853	Hubbard et al. (2015)	6	Yes	Yes	No
87/66s1	1987	UK	-	unknown	UK 1978-2011	Genomic	SRX667852	Hubbard et al. (2015)	6	Yes	Yes	No
88.44SS3	1988	UK	-	unknown	UK 1978-2011	Genomic	SRX667891	Hubbard et al. (2015)	6	Yes	Yes	No
88.45SS	1988	UK	-	unknown	UK 1978-2011	Genomic	SRX667866	Hubbard et al. (2015)	6	Yes	Yes	No
88.55SS	1988	UK	-	unknown	UK 1978-2011	Genomic	SRX667861	Hubbard et al. (2015)	6	Yes	Yes	No
98/83s3	1998	UK	-	unknown	UK 1978-2011	Genomic	SRX667790	Hubbard et al. (2015)	6	Yes	Yes	No
ATR-1	13/05/2014	Pakistan	Attarshisha	unknown	Other	RNA-seq	ERS1327099	Bueno-Sancho et al. (2017)	9	Yes	Yes	No
ATR-2	13/05/2014	Pakistan	Attarshisha	unknown	Other	RNA-seq	ERS1327100	Bueno-Sancho et al. (2017)	9	Yes	Yes	No
ATR-3	13/05/2014	Pakistan	Attarshisha	unknown	Other	RNA-seq	ERS1327101	Bueno-Sancho et al. (2017)	9	Yes	Yes	No
Chile_18	2014-11-24	Chile	StaRosa	Fito1401-87/ cv. Pantera	Other	RNA-seq	ERS1327104	Bueno-Sancho et al. (2017)	6	Yes	Yes	No
Chile_3	2014-11-24	Chile	Carillana	Onix	Other	RNA-seq	ERS1327102	Bueno-Sancho et al. (2017)	6	Yes	Yes	No
Chile_30	2014-12-06	Chile	Cajon	Taita	Other	RNA-seq	ERS1327105	Bueno-Sancho et al. (2017)	6	Yes	Yes	No
Chile_31	2014-12-07	Chile	Los Tilos	Fito 1404-15	Other	RNA-seq	ERS1327106	Bueno-Sancho et al. (2017)	6	Yes	Yes	No
Chile_4	2014-11-24	Chile	StaRosa	Onix	Other	RNA-seq	ERS1327103	Bueno-Sancho et al. (2017)	6	Yes	Yes	No
CL1	2013-06-06	UK	Rockland St Mary, Norfolk	unknown	Other	RNA-seq	SRX690542	Hubbard et al. (2015)	7	Yes	Yes	No
FW1	-	France	-	unknown	France 1988-2013	RNA-seq	ERS1327095	Hubbard et al. (2015)	3	Yes	Yes	No
J0085F	2000	France	-	unknown	France 1988-2013	Genomic	SRX671609	Hubbard et al. (2015)	6	Yes	Yes	No
J01144Bm1	2001	France	-	unknown	France 1988-2013	Genomic	SRX672139	Hubbard et al. (2015)	6	Yes	Yes	No
j02-022	2002	France	-	unknown	France 1988-2013	Genomic	SRX671644	Hubbard et al. (2015)	6	Yes	Yes	No
J02055C	2002	France	-	unknown	France 1988-2013	Genomic	SRX672141	Hubbard et al. (2015)	6	Yes	Yes	No
J8861m2	1988	France	-	unknown	France 1988-2013	Genomic	SRX672197	Hubbard et al. (2015)	6	Yes	Yes	No
J89110	1989	France	-	unknown	France 1988-2013	Genomic	SRX672219	Hubbard et al. (2015)	6	Yes	Yes	No
J89121M6	1989	France	-	unknown	France 1988-2013	Genomic	SRX672221	Hubbard et al. (2015)	6	Yes	Yes	No
Qld-1	16/05/2014	Pakistan	Abbottabad	unknown	Other	RNA-seq	ERS1327096	Bueno-Sancho et al. (2017)	9	Yes	Yes	No
Qld-2	16/05/2014	Pakistan	Abbottabad	unknown	Other	RNA-seq	ERS1327097	Bueno-Sancho et al. (2017)	9	Yes	Yes	No
Qld-3	16/05/2014	Pakistan	Qalandar Abad	unknown	Other	RNA-seq	ERS1327098	Bueno-Sancho et al. (2017)	9	Yes	Yes	No
RB1	2014	UK	Cambridgeshire	Oakley	PstS7	RNA-seq	SRX702551	Hubbard et al. (2015)	3	Yes	Yes	No
RB2	2014	UK	Cambridgeshire	Torch	PstS7	RNA-seq	SRX702556	Hubbard et al. (2015)	3	Yes	Yes	No
T13/1	41451	UK	Headley Hall, North Yorkshire	Phidahlia	Other	RNA-seq	SRX702404	Hubbard et al. (2015)	7	Yes	Yes	No
T13/2	41460	UK	Wareham, Dorset	Amarillo	Other	RNA-seq	SRX702423	Hubbard et al. (2015)	7	Yes	Yes	No
T13/3	41460	UK	Wool, Dorset	Bennette	Other	RNA-seq	SRX702533	Hubbard et al. (2015)	7	Yes	Yes	No
17.0588	21/11/2017	Argentina	Bordenave	Topacio	Other	RNA-seq	ERR4315412	Adams et al. (2021)	-	No	Yes	No
17.012	24/04/2017	UK	Wardington	Victo	Other	RNA-seq	ERR4315355	Adams et al. (2021)	-	Yes	Yes	No
16.0401	06/06/2016	UK	Cambridge	RGT Marlborough	Other	RNA-seq	ERR4315534	Adams et al. (2021)	-	Yes	Yes	No
15.0616	21/07/2015	UK	Rothwell (Lincolnshire)	Invicta	Other	RNA-seq	ERR4315664	Adams et al. (2021)	-	Yes	Yes	No
BE_166	2020-06-04	Belgium	Enghien	Amboise	Other	Genomic	SRX27925880	This study	-	No	No	Yes
DK_229	2019	Denmark	Flakkebjerg	Benchmark	Other	Genomic	SRX27925881	This study	-	No	No	Yes
DK_267	22.06.2017	Denmark	Kolding	Kalmar	Other	Genomic	SRX27925882	This study	-	No	No	Yes
1. Bueno-Sancho, V., Persoons, A., Hubbard, A., Cabrera-Quio, L. E., Lewis, C. M., Corredor-Moreno, P., Bunting, D. C. E., Ali, S., Chng, S., Hodson, D. P., Madariaga Burrows, R., Bryson, R., Thomas, J., Holdgate, S., & Saunders, D. G. O. (2017). Pathogenomic Analysis of Wheat Yellow Rust Lineages Detects Seasonal Variation and Host Specificity. Genome Biology and Evolution, 9(12), 3282–3296. htt…

## Sheet: Data 2
Supplementary Data 2. Percentage of reads aligned to the Pst reference genome assembly (isolate Pst104E137).
Sample ID	Data type	Percentage of reads mapped
14.0001	RNA-seq	52.14
14.0002	RNA-seq	51.37
14.0004	RNA-seq	51.23
14.0005	RNA-seq	50.94
14.0006	RNA-seq	51.06
14.0007	RNA-seq	51.42
14.0008	RNA-seq	51.2
14.0009	RNA-seq	53.07
14.001	RNA-seq	51.87
14.0011	RNA-seq	52.1
14.0014	RNA-seq	51.45
14.0015	RNA-seq	51.72
14.0016	RNA-seq	51.25
14.0017	RNA-seq	50.29
14.0018	RNA-seq	51.43
14.0019	RNA-seq	54.58
14.002	RNA-seq	51.87
14.0021	RNA-seq	51.42
14.0023	RNA-seq	63.3
14.0024	RNA-seq	53.36
14.0025	RNA-seq	51.99
14.0026	RNA-seq	51.22
14.0027	RNA-seq	51.65
14.0029	RNA-seq	50.14
14.003	RNA-seq	55.17
14.0035	RNA-seq	57.04
14.0036	RNA-seq	55.2
14.0037	RNA-seq	52.02
14.0039	RNA-seq	61.23
14.004	RNA-seq	54.92
14.0041	RNA-seq	51.75
14.0042	RNA-seq	53.58
14.0043	RNA-seq	52.65
14.0044	RNA-seq	62.3
14.0046	RNA-seq	50.59
14.0047	RNA-seq	50.33
14.0059	RNA-seq	52.27
14.006	RNA-seq	51.97
14.0061	RNA-seq	53.34
14.0062	RNA-seq	54.4
14.0069	RNA-seq	49.82
14.0072	RNA-seq	50.89
14.0076	RNA-seq	54.28
14.0077	RNA-seq	57.75
14.0078	RNA-seq	51.41
14.0079	RNA-seq	50.42
14.008	RNA-seq	50.8
14.0081	RNA-seq	51.14
14.0083	RNA-seq	54.32
14.0084	RNA-seq	65.87
14.0085	RNA-seq	51.65
14.0086	RNA-seq	52.03
14.0087	RNA-seq	50.62
14.0088	RNA-seq	51.55
14.0089	RNA-seq	51.01
14.009	RNA-seq	53.64
14.0091	RNA-seq	52.87
14.0092	RNA-seq	52.55
14.0093	RNA-seq	51.11
14.0094	RNA-seq	51.28
14.0095	RNA-seq	51.84
14.0096	RNA-seq	50.45
14.0097	RNA-seq	50.77
14.0098	RNA-seq	51.58
14.0099	RNA-seq	51.07
14.0101	RNA-seq	52.24
14.0103	RNA-seq	50.07
14.0105	RNA-seq	51.16
14.0108	RNA-seq	51.12
14.0115	RNA-seq	79.14
14.012	RNA-seq	55.35
14.0126	RNA-seq	52.68
14.0127	RNA-seq	51.56
14.0128	RNA-seq	52.51
14.0129	RNA-seq	69.9
14.0135	RNA-seq	54.57
14.0139	RNA-seq	57.17
14.014	RNA-seq	52.05
14.0141	RNA-seq	61.21
14.0142	RNA-seq	52.46
14.0145	RNA-seq	50.47
14.0146	RNA-seq	52.64
14.0148	RNA-seq	51.43
14.0151	RNA-seq	67.26
14.0152	RNA-seq	54.16
14.0153	RNA-seq	51.21
14.0155	RNA-seq	54.25
14.0158	RNA-seq	61.94
14.0159	RNA-seq	50.9
14.016	RNA-seq	50.58
14.0163	RNA-seq	51.28
14.0165	RNA-seq	52.01
14.0166	RNA-seq	53.87
14.0167	RNA-seq	52.5
14.0169	RNA-seq	50.31
14.0172	RNA-seq	53.05
14.0173	RNA-seq	51.44
14.0174	RNA-seq	51.81
14.0175	RNA-seq	51.72
14.0176	RNA-seq	51.42
14.0179	RNA-seq	55.48
14.018	RNA-seq	50.97
14.0181	RNA-seq	52.01
14.0182	RNA-seq	56.47
14.0183	RNA-seq	57.58
14.0188	RNA-seq	55.72
14.019	RNA-seq	55.47
14.0191	RNA-seq	57.38
14.0193	RNA-seq	57.1
14.0195	RNA-seq	59.98
14.0203	RNA-seq	54.87
14.0205	RNA-seq	57.61
14.021	RNA-seq	56.92
14.0215	RNA-seq	73.48
14.0216	RNA-seq	59.26
14.0218	RNA-seq	58.71
14.0225	RNA-seq	55.18
14.0226	RNA-seq	57
14.0227	RNA-seq	58.99
14.0236	RNA-seq	67.17
14.0238	RNA-seq	62.51
14.0239	RNA-seq	56.77
14.024	RNA-seq	53.3
15.004	RNA-seq	51.81
15.0078	RNA-seq	58.58
15.0095	RNA-seq	51.75
15.0104	RNA-seq	53.12
15.0123	RNA-seq	53.42
15.0124	RNA-seq	65.52
15.0128	RNA-seq	60.44
15.013	RNA-seq	66.72
15.0188	RNA-seq	50.84
15.0189	RNA-seq	51.12
15.019	RNA-seq	52.35
15.0191	RNA-seq	54.05
15.0233	RNA-seq	56.53
15.0305	RNA-seq	70.02
15.0306	RNA-seq	70.41
15.0308	RNA-seq	63.49
15.0348	RNA-seq	53.86
15.0349	RNA-seq	56.15
15.035	RNA-seq	53.94
15.0351	RNA-seq	61.31
15.0353	RNA-seq	54.01
15.0354	RNA-seq	56.78
15.0355	RNA-seq	66.96
15.0356	RNA-seq	53.07
15.0357	RNA-seq	53.33
15.0359	RNA-seq	59.03
15.036	RNA-seq	56.07
15.0361	RNA-seq	56.62
15.0363	RNA-seq	53.95
15.0365	RNA-seq	56.52
15.0366	RNA-seq	56.61
15.0367	RNA-seq	54.81
15.0383	RNA-seq	52.98
15.0386	RNA-seq	52.3
15.0388	RNA-seq	54.06
15.0398	RNA-seq	54.06
15.0404	RNA-seq	53.24
15.0406	RNA-seq	63.96
15.0409	RNA-seq	56.36
15.0417	RNA-seq	61.94
15.0499	RNA-seq	53
15.0517	RNA-seq	60.03
15.0523	RNA-seq	59.22
15.0573	RNA-seq	58.78
15.0574	RNA-seq	59.25
15.0579	RNA-seq	55.71
15.0596	RNA-seq	55.76
15.0597	RNA-seq	58.33
15.0604	RNA-seq	54.14
15.0606	RNA-seq	54.12
15.0608	RNA-seq	53.11
15.0609	RNA-seq	53
16.0112	RNA-seq	66.04
16.0117	RNA-seq	61.62
16.012	RNA-seq	52.12
16.0142	RNA-seq	54.79
16.0144	RNA-seq	56.57
16.0145	RNA-seq	50.89
16.0182	RNA-seq	54.97
16.0183	RNA-seq	56.84
16.0186	RNA-seq	53.04
16.0206	RNA-seq	52.29
16.0265	RNA-seq	53.56
16.0337	RNA-seq	56.17
16.0338	RNA-seq	55.43
16.0365	RNA-seq	51.22
16.0527	RNA-seq	49.92
16.0529	RNA-seq	58.86
16.0535	RNA-seq	51.1
16.0536	RNA-seq	54.86
16.0548	RNA-seq	53.75
16.0551	RNA-seq	53.59
16.0554	RNA-seq	61.75
16.0555	RNA-seq	67.92
16.0603	RNA-seq	53.54
16.0606	RNA-seq	53.66
16.0607	RNA-seq	53.66
16.0612	RNA-seq	52.28
16.0771	RNA-seq	55.96
16.0772	RNA-seq	56.47
16.0774	RNA-seq	49.75
16.0775	RNA-seq	49.54
16.0776	RNA-seq	49.73
16.0779	RNA-seq	49.4
16.0782	RNA-seq	65.67
16.0783	RNA-seq	48.75
16.0786	RNA-seq	49.84
16.0787	RNA-seq	53.04
16.0788	RNA-seq	53.94
16.0789	RNA-seq	48.01
16.079	RNA-seq	56.74
16.0791	RNA-seq	54.98
16.0793	RNA-seq	59.52
16.0794	RNA-seq	49.13
16.0796	RNA-seq	48.8
16.0797	RNA-seq	63.02
16.0798	RNA-seq	52.3
16.0799	RNA-seq	57.49
16.08	RNA-seq	61.17
16.0801	RNA-seq	57.32
16.0802	RNA-seq	58.95
16.0803	RNA-seq	63.8
16.0804	RNA-seq	48.85
17.0006	RNA-seq	47.99
17.0007	RNA-seq	47.87
17.0008	RNA-seq	48.37
17.0009	RNA-seq	47.75
17.0021	RNA-seq	47.59
17.0022	RNA-seq	47.23
17.0023	RNA-seq	47.35
17.0028	RNA-seq	46.79
17.0029	RNA-seq	46.72
17.003	RNA-seq	46.71
17.0031	RNA-seq	47.13
17.0057	RNA-seq	48.23
17.0058	RNA-seq	48.53
17.0089	RNA-seq	47.72
17.009	RNA-seq	47.89
17.0189	RNA-seq	49.76
17.019	RNA-seq	48.52
17.0191	RNA-seq	48.17
17.0192	RNA-seq	49.23
17.0193	RNA-seq	47.5
17.0194	RNA-seq	49.69
17.0197	RNA-seq	48.93
17.0203	RNA-seq	48.64
17.0204	RNA-seq	47.9
17.0207	RNA-seq	47.07
17.0208	RNA-seq	48.09
17.0277	RNA-seq	50.96
17.0286	RNA-seq	49.98
18.0167	RNA-seq	47.17
18.0169	RNA-seq	46.93
18.0171	RNA-seq	47.04
18.0172	RNA-seq	47.06
18.0173	RNA-seq	46.96
18.0175	RNA-seq	46.85
18.0177	RNA-seq	47.1
18.0178	RNA-seq	46.81
18.0183	RNA-seq	46.86
18.0184	RNA-seq	46.84
23.0001	RNA-seq	50.76
23.0002	RNA-seq	48.21
23.0003	RNA-seq	48.01
23.0005	RNA-seq	51.48
23.0006	RNA-seq	51.78
23.0007	RNA-seq	50.5
23.0008	RNA-seq	49.48
23.0009	RNA-seq	48.69
23.001	RNA-seq	49.13
23.0011	RNA-seq	48.87
23.0012	RNA-seq	49.03
23.0013	RNA-seq	48.84
23.0014	RNA-seq	53.09
23.0015	RNA-seq	50.06
23.0016	RNA-seq	49.46
23.0017	RNA-seq	49.75
23.0018	RNA-seq	49.79
23.0019	RNA-seq	48.62
23.0021	RNA-seq	52.63
23.0022	RNA-seq	62.3
23.0023	RNA-seq	61.12
23.0024	RNA-seq	58.46
23.0025	RNA-seq	53.37
23.0026	RNA-seq	57.61
23.0027	RNA-seq	53.95
23.0028	RNA-seq	48.81
23.0031	RNA-seq	53.3
23.0033	RNA-seq	48.94
23.0036	RNA-seq	49.48
23.0039	RNA-seq	49.96
06/01	RNA-seq	50.32
11/03	RNA-seq	57.78
11/08	RNA-seq	56.01
11/128	RNA-seq	50.55
11/13	RNA-seq	50.12
12/08	RNA-seq	50.77
12/12	RNA-seq	58.48
13/09	RNA-seq	51.33
13/12	RNA-seq	51.34
13/120	RNA-seq	50.37
13/123	RNA-seq	55.61
13/14	RNA-seq	51.21
13/15	RNA-seq	50.4
13/18	RNA-seq	50.37
13/182	RNA-seq	49.76
13/19	RNA-seq	50.29
13/20	RNA-seq	49.24
13/21	RNA-seq	51.36
13/22	RNA-seq	51.03
13/23	RNA-seq	51.12
13/24	RNA-seq	50.21
13/25	RNA-seq	50.86
13/26	RNA-seq	51.06
13/27	RNA-seq	50.66
13/28	RNA-seq	51.94
13/29	RNA-seq	51.27
13/30	RNA-seq	50.46
13/32	RNA-seq	50.53
13/33	RNA-seq	50.77
13/34	RNA-seq	50.57
13/35	RNA-seq	50.88
13/36	RNA-seq	50.43
13/37	RNA-seq	50.34
13/38	RNA-seq	48.02
13/39	RNA-seq	48.15
13/40	RNA-seq	50.69
13/42	RNA-seq	50.74
13/520	RNA-seq	51.02
13/65	RNA-seq	50.58
13/71	RNA-seq	51.57
13/SAZP1	RNA-seq	57.67
14/K10	RNA-seq	59.58
14/K11	RNA-seq	57.49
14/K12	RNA-seq	56.94
14/K13	RNA-seq	57.5
14/K14	RNA-seq	58.72
14/K15	RNA-seq	56.61
14/K2	RNA-seq	53.24
14/K4	RNA-seq	58.55
14/K5	RNA-seq	58.49
14/K6	RNA-seq	58.66
14/K7	RNA-seq	58.56
14/K8	RNA-seq	57.76
14/K9	RNA-seq	58.56
14/SADL1	RNA-seq	60.29
14/SADL2	RNA-seq	59.48
14/SADL3	RNA-seq	60.07
14/SADL4	RNA-seq	60.6
14/SADL5	RNA-seq	68.22
14/SADL6	RNA-seq	61.82
14/SATT1	RNA-seq	54.63
14/SATT2	RNA-seq	58.41
14/SATT3	RNA-seq	57.55
14/SATT4	RNA-seq	56.87
14/SATT5	RNA-seq	59.5
14/SAZP2	RNA-seq	58.34
14/SAZP3	RNA-seq	58.94
15/SAZP1	RNA-seq	70.06
15/SAZP10	RNA-seq	57.32
15/SAZP11	RNA-seq	55.95
15/SAZP12	RNA-seq	58.36
15/SAZP2	RNA-seq	73.7
15/SAZP3	RNA-seq	70.43
15/SAZP4	RNA-seq	80.75
15/SAZP5	RNA-seq	63.38
15/SAZP6	RNA-seq	61.45
15/SAZP7	RNA-seq	65.95
15/SAZP8	RNA-seq	58.16
15/SAZP9	RNA-seq	53.97
21-0001	RNA-seq	70.84
21-0003	RNA-seq	62.97
21-0004	RNA-seq	63
21-0005	RNA-seq	67.13
21-0006	RNA-seq	67.04
21-0007	RNA-seq	65.68
21-0008	RNA-seq	66.85
21-0009	RNA-seq	64.44
21-0010	RNA-seq	67.56
21-0013	RNA-seq	64.42
21-0014	RNA-seq	65.36
21-0015	RNA-seq	63.62
21-0016	RNA-seq	63.33
21-0018	RNA-seq	65.21
21-0019	RNA-seq	63.71
21-0020	RNA-seq	64.43
21-0021	RNA-seq	63.25
78/66	RNA-seq	50.98
ATR-1	RNA-seq	52.03
ATR-2	RNA-seq	51.75
ATR-3	RNA-seq	51.84
Chile_18	RNA-seq	54.1
Chile_3	RNA-seq	57.71
Chile_30	RNA-seq	52.46
Chile_31	RNA-seq	58.84
Chile_4	RNA-seq	53.55
CL1	RNA-seq	50.63
FW1	RNA-seq	63.69
Qld-1	RNA-seq	51.1
Qld-2	RNA-seq	50.97
Qld-3	RNA-seq	53.93
RB1	RNA-seq	52.75
RB2	RNA-seq	51.91
T13/1	RNA-seq	51.59
T13/2	RNA-seq	51.27
T13/3	RNA-seq	52.1
01/34s10	Genomic	72.46
03/07	Genomic	67.95
08/21	Genomic	78.09
08/501	Genomic	71.5
11/140	Genomic	71.35
20/050	Genomic	73.09
20/092	Genomic	63.68
20/191	Genomic	72.77
20/293	Genomic	69.74
20/304	Genomic	71.69
78.66SS1	Genomic	38.87
J0085F	Genomic	60.91
J01144Bm1	Genomic	73.19
j02-022	Genomic	67.28
J02055C	Genomic	57.04
J8861m2	Genomic	58.48
J89110	Genomic	63.32
J89121M6	Genomic	56.6
87/27s2	Genomic	73.44
87/66s1	Genomic	68.34
88.44SS3	Genomic	72.38
88.45SS	Genomic	70.18
88.55SS	Genomic	68.96
98/83s3	Genomic	71.54
	Average	Standard deviation
RNAseq	54.5581	5.72187
Genomic	67.2021	8.26163

## Sheet: Data 3
Supplementary Data 3. Virulence profiling of Pst isolates identified on Kalmar, Amboise and Benchmark on the respective wheat varieties and the standard susceptible line Morocco. Infection types were assessed in replicate on a 0 – 9 scale, with 0-3 considered susceptible, 4-6 intermediate and 7-9 resistant.
Race	Variety	Rep.	Leaf no	0	1	2	3	4	5	6	7	8	9
Pst Kalmar	Morocco	1	1	0	0	0	0	0	0	0	3	4	0
Pst Kalmar	Morocco	1	2	0	0	0	0	0	0	0	0	7	0
Pst Kalmar	Morocco	2	1	0	0	0	0	0	0	0	2	5	0
Pst Kalmar	Morocco	2	2	0	0	0	0	0	0	0	3	4	0
Pst Kalmar	Kalmar	1	1	0	0	0	0	0	0	0	7	2	0
Pst Kalmar	Kalmar	1	2	0	0	0	0	0	0	0	7	2	0
Pst Kalmar	Kalmar	2	1	0	0	0	0	0	0	0	8	0	0
Pst Kalmar	Kalmar	2	2	0	0	0	0	0	0	0	8	0	0
Pst Kalmar	Benchmark	1	1	0	0	0	2	3	2	0	0	0	0
Pst Kalmar	Benchmark	1	2	0	0	0	2	2	2	1	0	0	0
Pst Kalmar	Benchmark	2	1	0	0	2	2	2	2	0	0	0	0
Pst Kalmar	Benchmark	2	2	0	0	0	2	3	2	1	0	0	0
Pst Kalmar	Amboise	1	1	0	0	0	0	0	1	4	2	0	0
Pst Kalmar	Amboise	1	2	0	0	0	0	0	0	4	3	0	0
Pst Kalmar	Amboise	2	1	0	0	0	0	0	0	4	3	0	0
Pst Kalmar	Amboise	2	2	0	0	0	0	0	2	2	3	0	0
Pst Benchmark	Morocco	1	1	0	0	0	0	0	0	0	4	4	0
Pst Benchmark	Morocco	1	2	0	0	0	0	0	0	0	4	4	0
Pst Benchmark	Morocco	2	1	0	0	0	0	0	0	0	3	5	0
Pst Benchmark	Morocco	2	2	0	0	0	0	0	0	0	2	6	0
Pst Benchmark	Kalmar	1	1	0	0	0	2	3	4	0	0	0	0
Pst Benchmark	Kalmar	1	2	0	0	0	0	4	4	1	0	0	0
Pst Benchmark	Kalmar	2	1	0	0	0	2	3	3	0	0	0	0
Pst Benchmark	Kalmar	2	2	0	0	0	2	4	2	2	0	0	0
Pst Benchmark	Benchmark	1	1	0	0	0	0	0	0	0	7	2	0
Pst Benchmark	Benchmark	1	2	0	0	0	0	0	0	0	7	2	0
Pst Benchmark	Benchmark	2	1	0	0	0	0	0	0	0	6	2	0
Pst Benchmark	Benchmark	2	2	0	0	0	0	0	0	0	6	2	0
Pst Benchmark	Amboise	1	1	0	0	0	0	0	0	3	4	0	0
Pst Benchmark	Amboise	1	2	0	0	0	0	0	0	4	3	0	0
Pst Benchmark	Amboise	2	1	0	0	0	0	0	0	5	2	0	0
Pst Benchmark	Amboise	2	2	0	0	0	0	0	0	3	4	0	0
Pst Amboise	Morocco	1	1	0	0	0	0	0	0	0	2	6	0
Pst Amboise	Morocco	1	2	0	0	0	0	0	0	0	0	4	4
Pst Amboise	Morocco	2	1	0	0	0	0	0	0	0	0	6	2
Pst Amboise	Morocco	2	2	0	0	0	0	0	0	0	0	5	3
Pst Amboise	Kalmar	1	1	0	0	0	0	0	0	0	5	3	0
Pst Amboise	Kalmar	1	2	0	0	0	0	0	0	0	4	4	0
Pst Amboise	Kalmar	2	1	0	0	0	0	0	0	0	4	4	0
Pst Amboise	Kalmar	2	2	0	0	0	0	0	0	0	4	4	0
Pst Amboise	Benchmark	1	1	0	0	0	0	0	0	0	6	2	0
Pst Amboise	Benchmark	1	2	0	0	0	0	0	0	0	5	3	0
Pst Amboise	Benchmark	2	1	0	0	0	0	0	0	0	5	4	0
Pst Amboise	Benchmark	2	2	0	0	0	0	0	0	0	5	4	0
Pst Amboise	Amboise	1	1	0	0	0	0	0	0	0	2	5	0
Pst Amboise	Amboise	1	2	0	0	0	0	0	0	0	2	5	0
Pst Amboise	Amboise	2	1	0	0	0	0	0	0	0	0	8	0
Pst Amboise	Amboise	2	2	0	0	0	0	0	0	0	0	8	0

## Sheet: Data 4
Supplementary Data 4. Virulence profiling of Pst isolates identified on Kalmar, Amboise and Benchmark wheat varieties. Infection types were assessed in replicate on a 0 – 9 scale, with 0-3 considered susceptible, 4-6 intermediate and 7-9 resistant.
Pst Benchmark																		Pst Kalmar																		Pst Amboise
Isolate	Lab name	Wheat variety	Country	Leaf no	0	1	2	3	4	5	6	7	8	9	Yr-genes	Genetic group/Race		Isolate	Lab name	Wheat variety	Country	Leaf no	0	1	2	3	4	5	6	7	8	9	Yr-genes	Genetic group/Race		Isolate	Lab name	Wheat variety	Country	Leaf no	0	1	2	3	4	5	6	7	8
21-0003	ES65_20	Chinese 166	Spain	1								8			1	Benchmark		21-0004	BE78_20	Chinese 166	Belgium	1								7			1	Kalmar		21-0006	GB223_20	Chinese 166	UK	1								8
21-0003	ES65_20	Chinese 166	Spain	2								8			1	Benchmark		21-0004	BE78_20	Chinese 166	Belgium	2								7			1	Kalmar		21-0006	GB223_20	Chinese 166	UK	2								8
21-0003	ES65_20	Kalyansona	Spain	1								7			2, +	Benchmark		21-0004	BE78_20	Kalyansona	Belgium	1								8			2, +	Kalmar		21-0006	GB223_20	Kalyansona	UK	1								8
21-0003	ES65_20	Kalyansona	Spain	2								7			2, +	Benchmark		21-0004	BE78_20	Kalyansona	Belgium	2								8			2, +	Kalmar		21-0006	GB223_20	Kalyansona	UK	2								8
21-0003	ES65_20	Vilmorin 23	Spain	1								7			3, +	Benchmark		21-0004	BE78_20	Vilmorin 23	Belgium	1								8			3, +	Kalmar		21-0006	GB223_20	Vilmorin 23	UK	1								8
21-0003	ES65_20	Vilmorin 23	Spain	2								7			3, +	Benchmark		21-0004	BE78_20	Vilmorin 23	Belgium	2								8			3, +	Kalmar		21-0006	GB223_20	Vilmorin 23	UK	2								8
21-0003	ES65_20	Hybrid 46	Spain	1							7				4, +	Benchmark		21-0004	BE78_20	Hybrid 46	Belgium	1							4	4			4, +	Kalmar		21-0006	GB223_20	Hybrid 46	UK	1							2	6
21-0003	ES65_20	Hybrid 46	Spain	2								7			4, +	Benchmark		21-0004	BE78_20	Hybrid 46	Belgium	2							4	4			4, +	Kalmar		21-0006	GB223_20	Hybrid 46	UK	2							2	6
21-0003	ES65_20	Suwon	Spain	1								8			Su	Benchmark		21-0004	BE78_20	Suwon	Belgium	1								7			Su	Kalmar		21-0006	GB223_20	Suwon	UK	1								8
21-0003	ES65_20	Suwon	Spain	2								8			Su	Benchmark		21-0004	BE78_20	Suwon	Belgium	2								7			Su	Kalmar		21-0006	GB223_20	Suwon	UK	2								8
21-0003	ES65_20	Heines Kolben	Spain	1								7			6, +	Benchmark		21-0004	BE78_20	Heines Kolben	Belgium	1								7			6, +	Kalmar		21-0006	GB223_20	Heines Kolben	UK	1								8
21-0003	ES65_20	Heines Kolben	Spain	2								7			6, +	Benchmark		21-0004	BE78_20	Heines Kolben	Belgium	2								7			6, +	Kalmar		21-0006	GB223_20	Heines Kolben	UK	2								8
21-0003	ES65_20	Avocet Yr6	Spain	1								7			6, AvS	Benchmark		21-0004	BE78_20	Avocet Yr6	Belgium	1								7			6, AvS	Kalmar		21-0006	GB223_20	Avocet Yr6	UK	1								7
21-0003	ES65_20	Avocet Yr6	Spain	2								7			6, AvS	Benchmark		21-0004	BE78_20	Avocet Yr6	Belgium	2								8			6, AvS	Kalmar		21-0006	GB223_20	Avocet Yr6	UK	2								8
21-0003	ES65_20	Lee	Spain	1								7			7	Benchmark		21-0004	BE78_20	Lee	Belgium	1								8			7	Kalmar		21-0006	GB223_20	Lee	UK	1								8
21-0003	ES65_20	Lee	Spain	2									7		7	Benchmark		21-0004	BE78_20	Lee	Belgium	2									8		7	Kalmar		21-0006	GB223_20	Lee	UK	2									8
21-0003	ES65_20	Avocet Yr8	Spain	1		7									8	Benchmark		21-0004	BE78_20	Avocet Yr8	Belgium	1		7									8	Kalmar		21-0006	GB223_20	Avocet Yr8	UK	1		7
21-0003	ES65_20	Avocet Yr8	Spain	2		7									8	Benchmark		21-0004	BE78_20	Avocet Yr8	Belgium	2		7									8	Kalmar		21-0006	GB223_20	Avocet Yr8	UK	2		7
21-0003	ES65_20	Avocet Yr9	Spain	1								7			9, AvS	Benchmark		21-0004	BE78_20	Avocet Yr9	Belgium	1								7			9, AvS	Kalmar		21-0006	GB223_20	Avocet Yr9	UK	1								8
21-0003	ES65_20	Avocet Yr9	Spain	2								7			9, AvS	Benchmark		21-0004	BE78_20	Avocet Yr9	Belgium	2								7			9, AvS	Kalmar		21-0006	GB223_20	Avocet Yr9	UK	2								8
21-0003	ES65_20	Moro	Spain	1		3									10	Benchmark		21-0004	BE78_20	Moro	Belgium	1		3									10	Kalmar		21-0006	GB223_20	Moro	UK	1		5
21-0003	ES65_20	Moro	Spain	2		3									10	Benchmark		21-0004	BE78_20	Moro	Belgium	2		3									10	Kalmar		21-0006	GB223_20	Moro	UK	2		5
21-0003	ES65_20	Cortez	Spain	1	7										15	Benchmark		21-0004	BE78_20	Cortez	Belgium	1	7										15	Kalmar		21-0006	GB223_20	Cortez	UK	1	8
21-0003	ES65_20	Cortez	Spain	2	7										15	Benchmark		21-0004	BE78_20	Cortez	Belgium	2	7										15	Kalmar		21-0006	GB223_20	Cortez	UK	2	8
21-0003	ES65_20	VPM1	Spain	1								8			17	Benchmark		21-0004	BE78_20	VPM1	Belgium	1								7			17	Kalmar		21-0006	GB223_20	VPM1	UK	1								8
21-0003	ES65_20	VPM1	Spain	2								8			17	Benchmark		21-0004	BE78_20	VPM1	Belgium	2								7			17	Kalmar		21-0006	GB223_20	VPM1	UK	2								8
21-0003	ES65_20	Avocet Yr17	Spain	1								8			17, AvS	Benchmark		21-0004	BE78_20	Avocet Yr17	Belgium	1								7			17, AvS	Kalmar		21-0006	GB223_20	Avocet Yr17	UK	1								8
21-0003	ES65_20	Avocet Yr17	Spain	2								8			17, AvS	Benchmark		21-0004	BE78_20	Avocet Yr17	Belgium	2								7			17, AvS	Kalmar		21-0006	GB223_20	Avocet Yr17	UK	2								8
21-0003	ES65_20	TP 981	Spain	1								8			25	Benchmark		21-0004	BE78_20	TP 981	Belgium	1								8			25	Kalmar		21-0006	GB223_20	TP 981	UK	1								8
21-0003	ES65_20	TP 981	Spain	2								8			25	Benchmark		21-0004	BE78_20	TP 981	Belgium	2								8			25	Kalmar		21-0006	GB223_20	TP 981	UK	2								8
21-0003	ES65_20	Opata	Spain	1			3	2	2						27, +	Benchmark		21-0004	BE78_20	Opata	Belgium	1				4	4						27, +	Kalmar		21-0006	GB223_20	Opata	UK	1				4	4
21-0003	ES65_20	Opata	Spain	2			3	2	2						27, +	Benchmark		21-0004	BE78_20	Opata	Belgium	2				4	4						27, +	Kalmar		21-0006	GB223_20	Opata	UK	2				4	4
21-0003	ES65_20	Avocet Yr32	Spain	1								8			32, 25, +	Benchmark		21-0004	BE78_20	Avocet Yr32	Belgium	1								7			32, 25, +	Kalmar		21-0006	GB223_20	Avocet Yr32	UK	1								8
21-0003	ES65_20	Avocet Yr32	Spain	2								8			32, 25, +	Benchmark		21-0004	BE78_20	Avocet Yr32	Belgium	2								7			32, 25, +	Kalmar		21-0006	GB223_20	Avocet Yr32	UK	2								8
21-0003	ES65_20	Spaldings Prolific	Spain	1								8			Sp, 25	Benchmark		21-0004	BE78_20	Spaldings Prolific	Belgium	1								7			Sp, 25	Kalmar		21-0006	GB223_20	Spaldings Prolific	UK	1								7
21-0003	ES65_20	Spaldings Prolific	Spain	2								8			Sp, 25	Benchmark		21-0004	BE78_20	Spaldings Prolific	Belgium	2								7			Sp, 25	Kalmar		21-0006	GB223_20	Spaldings Prolific	UK	2								7
21-0003	ES65_20	Avocet S	Spain	1								8			AvS	Benchmark		21-0004	BE78_20	Avocet S	Belgium	1								7			AvS	Kalmar		21-0006	GB223_20	Avocet S	UK	1								7
21-0003	ES65_20	Avocet S	Spain	2								8			AvS	Benchmark		21-0004	BE78_20	Avocet S	Belgium	2								7			AvS	Kalmar		21-0006	GB223_20	Avocet S	UK	2								7
21-0003	ES65_20	Ambition	Spain	1			6								Amb	Benchmark		21-0004	BE78_20	Ambition	Belgium	1			7								Amb	Kalmar		21-0006	GB223_20	Ambition	UK	1			7
21-0003	ES65_20	Ambition	Spain	2			6								Amb	Benchmark		21-0004	BE78_20	Ambition	Belgium	2			7								Amb	Kalmar		21-0006	GB223_20	Ambition	UK	2			7
21-0003	ES65_20	Benchmark	Spain	1								5				Benchmark		21-0004	BE78_20	Benchmark	Belgium	1			3	1								Kalmar		21-0006	GB223_20	Benchmark	UK	1								3
21-0003	ES65_20	Benchmark	Spain	2								6				Benchmark		21-0004	BE78_20	Benchmark	Belgium	2			3	1								Kalmar		21-0006	GB223_20	Benchmark	UK	2								3
21-0003	ES65_20	Kalmar	Spain	1												Benchmark		21-0004	BE78_20	Kalmar	Belgium	1								4				Kalmar		21-0006	GB223_20	Kalmar	UK	1
21-0003	ES65_20	Kalmar	Spain	2							2					Benchmark		21-0004	BE78_20	Kalmar	Belgium	2								4				Kalmar		21-0006	GB223_20	Kalmar	UK	2								2
21-0003	ES65_20	KWS Zyatt	Spain	1								2				Benchmark		21-0004	BE78_20	KWS Zyatt	Belgium	1			3									Kalmar		21-0006	GB223_20	KWS Zyatt	UK	1								4
21-0003	ES65_20	KWS Zyatt	Spain	2								6				Benchmark		21-0004	BE78_20	KWS Zyatt	Belgium	2			3									Kalmar		21-0006	GB223_20	KWS Zyatt	UK	2								6
21-0003	ES65_20	Nemo	Spain	1			5									Benchmark		21-0004	BE78_20	Nemo	Belgium	1								5				Kalmar		21-0006	GB223_20	Nemo	UK	1								5
21-0003	ES65_20	Nemo	Spain	2			1		1	1	1					Benchmark		21-0004	BE78_20	Nemo	Belgium	2								5				Kalmar		21-0006	GB223_20	Nemo	UK	2								5
21-0003	ES65_20	Benchmark	Spain	1								3				Benchmark		21-0004	BE78_20	Benchmark	Belgium	1				1	1	1						Kalmar		21-0006	GB223_20	Benchmark	UK	1
21-0003	ES65_20	Benchmark	Spain	2								6				Benchmark		21-0004	BE78_20	Benchmark	Belgium	2			2			1						Kalmar		21-0006	GB223_20	Benchmark	UK	2								4
21-0003	ES65_20	Kalmar	Spain	1			5									Benchmark		21-0004	BE78_20	Kalmar	Belgium	1								4				Kalmar		21-0006	GB223_20	Kalmar	UK	1								2
21-0003	ES65_20	Kalmar	Spain	2			1			3	3					Benchmark		21-0004	BE78_20	Kalmar	Belgium	2								4				Kalmar		21-0006	GB223_20	Kalmar	UK	2								7
21-0005	BE80_20	Chinese 166	Belgium	1								5			1	Benchmark		21-0014	DK175_20Ne	Chinese 166	Denmark	1								8			1	Kalmar		21-0010	FR227_20	Chinese 166	France	1								7
21-0005	BE80_20	Chinese 166	Belgium	2								5			1	Benchmark		21-0014	DK175_20Ne	Chinese 166	Denmark	2								8			1	Kalmar		21-0010	FR227_20	Chinese 166	France	2								7
21-0005	BE80_20	Kalyansona	Belgium	1								6			2, +	Benchmark		21-0014	DK175_20Ne	Kalyansona	Denmark	1								8			2, +	Kalmar		21-0010	FR227_20	Kalyansona	France	1								7
21-0005	BE80_20	Kalyansona	Belgium	2								6			2, +	Benchmark		21-0014	DK175_20Ne	Kalyansona	Denmark	2								8			2, +	Kalmar		21-0010	FR227_20	Kalyansona	France	2								7
21-0005	BE80_20	Vilmorin 23	Belgium	1								7			3, +	Benchmark		21-0014	DK175_20Ne	Vilmorin 23	Denmark	1								8			3, +	Kalmar		21-0010	FR227_20	Vilmorin 23	France	1								7
21-0005	BE80_20	Vilmorin 23	Belgium	2								7			3, +	Benchmark		21-0014	DK175_20Ne	Vilmorin 23	Denmark	2								8			3, +	Kalmar		21-0010	FR227_20	Vilmorin 23	France	2								7
21-0005	BE80_20	Hybrid 46	Belgium	1							7				4, +	Benchmark		21-0014	DK175_20Ne	Hybrid 46	Denmark	1							4	3			4, +	Kalmar		21-0010	FR227_20	Hybrid 46	France	1							7
21-0005	BE80_20	Hybrid 46	Belgium	2							2	5			4, +	Benchmark		21-0014	DK175_20Ne	Hybrid 46	Denmark	2							3	4			4, +	Kalmar		21-0010	FR227_20	Hybrid 46	France	2								7
21-0005	BE80_20	Suwon	Belgium	1								8			Su	Benchmark		21-0014	DK175_20Ne	Suwon	Denmark	1								7			Su	Kalmar		21-0010	FR227_20	Suwon	France	1								8
21-0005	BE80_20	Suwon	Belgium	2								8			Su	Benchmark		21-0014	DK175_20Ne	Suwon	Denmark	2								7			Su	Kalmar		21-0010	FR227_20	Suwon	France	2								8
21-0005	BE80_20	Heines Kolben	Belgium	1								7			6, +	Benchmark		21-0014	DK175_20Ne	Heines Kolben	Denmark	1								7			6, +	Kalmar		21-0010	FR227_20	Heines Kolben	France	1								7
21-0005	BE80_20	Heines Kolben	Belgium	2								7			6, +	Benchmark		21-0014	DK175_20Ne	Heines Kolben	Denmark	2								7			6, +	Kalmar		21-0010	FR227_20	Heines Kolben	France	2								7
21-0005	BE80_20	Avocet Yr6	Belgium	1								7			6, AvS	Benchmark		21-0014	DK175_20Ne	Avocet Yr6	Denmark	1								7			6, AvS	Kalmar		21-0010	FR227_20	Avocet Yr6	France	1								7
21-0005	BE80_20	Avocet Yr6	Belgium	2								7			6, AvS	Benchmark		21-0014	DK175_20Ne	Avocet Yr6	Denmark	2								7			6, AvS	Kalmar		21-0010	FR227_20	Avocet Yr6	France	2								7
21-0005	BE80_20	Lee	Belgium	1								7			7	Benchmark		21-0014	DK175_20Ne	Lee	Denmark	1								8			7	Kalmar		21-0010	FR227_20	Lee	France	1								7
21-0005	BE80_20	Lee	Belgium	2									7		7	Benchmark		21-0014	DK175_20Ne	Lee	Denmark	2								8			7	Kalmar		21-0010	FR227_20	Lee	France	2								7
21-0005	BE80_20	Avocet Yr8	Belgium	1		7									8	Benchmark		21-0014	DK175_20Ne	Avocet Yr8	Denmark	1			8								8	Kalmar		21-0010	FR227_20	Avocet Yr8	France	1			8
21-0005	BE80_20	Avocet Yr8	Belgium	2		7									8	Benchmark		21-0014	DK175_20Ne	Avocet Yr8	Denmark	2			8								8	Kalmar		21-0010	FR227_20	Avocet Yr8	France	2			8
21-0005	BE80_20	Avocet Yr9	Belgium	1								7			9, AvS	Benchmark		21-0014	DK175_20Ne	Avocet Yr9	Denmark	1								8			9, AvS	Kalmar		21-0010	FR227_20	Avocet Yr9	France	1								7
21-0005	BE80_20	Avocet Yr9	Belgium	2								7			9, AvS	Benchmark		21-0014	DK175_20Ne	Avocet Yr9	Denmark	2								8			9, AvS	Kalmar		21-0010	FR227_20	Avocet Yr9	France	2								7
21-0005	BE80_20	Moro	Belgium	1		3									10	Benchmark		21-0014	DK175_20Ne	Moro	Denmark	1		2									10	Kalmar		21-0010	FR227_20	Moro	France	1		7
21-0005	BE80_20	Moro	Belgium	2		3									10	Benchmark		21-0014	DK175_20Ne	Moro	Denmark	2		2									10	Kalmar		21-0010	FR227_20	Moro	France	2		7
21-0005	BE80_20	Cortez	Belgium	1	7										15	Benchmark		21-0014	DK175_20Ne	Cortez	Denmark	1	7										15	Kalmar		21-0010	FR227_20	Cortez	France	1	8
21-0005	BE80_20	Cortez	Belgium	2	7										15	Benchmark		21-0014	DK175_20Ne	Cortez	Denmark	2	7										15	Kalmar		21-0010	FR227_20	Cortez	France	2	8
21-0005	BE80_20	VPM1	Belgium	1								7			17	Benchmark		21-0014	DK175_20Ne	VPM1	Denmark	1								7			17	Kalmar		21-0010	FR227_20	VPM1	France	1								7
21-0005	BE80_20	VPM1	Belgium	2								7			17	Benchmark		21-0014	DK175_20Ne	VPM1	Denmark	2								8			17	Kalmar		21-0010	FR227_20	VPM1	France	2								7
21-0005	BE80_20	Avocet Yr17	Belgium	1								7			17, AvS	Benchmark		21-0014	DK175_20Ne	Avocet Yr17	Denmark	1								8			17, AvS	Kalmar		21-0010	FR227_20	Avocet Yr17	France	1								7
21-0005	BE80_20	Avocet Yr17	Belgium	2								7			17, AvS	Benchmark		21-0014	DK175_20Ne	Avocet Yr17	Denmark	2								8			17, AvS	Kalmar		21-0010	FR227_20	Avocet Yr17	France	2								7
21-0005	BE80_20	TP 981	Belgium	1								7			25	Benchmark		21-0014	DK175_20Ne	TP 981	Denmark	1								8			25	Kalmar		21-0010	FR227_20	TP 981	France	1								8
21-0005	BE80_20	TP 981	Belgium	2								7			25	Benchmark		21-0014	DK175_20Ne	TP 981	Denmark	2								8			25	Kalmar		21-0010	FR227_20	TP 981	France	2								8
21-0005	BE80_20	Opata	Belgium	1			5	2							27, +	Benchmark		21-0014	DK175_20Ne	Opata	Denmark	1				3	3						27, +	Kalmar		21-0010	FR227_20	Opata	France	1			4	4
21-0005	BE80_20	Opata	Belgium	2			3	2	2						27, +	Benchmark		21-0014	DK175_20Ne	Opata	Denmark	2				2	4						27, +	Kalmar		21-0010	FR227_20	Opata	France	2				2	4	2
21-0005	BE80_20	Avocet Yr32	Belgium	1								7			32, 25, +	Benchmark		21-0014	DK175_20Ne	Avocet Yr32	Denmark	1								7			32, 25, +	Kalmar		21-0010	FR227_20	Avocet Yr32	France	1								7
21-0005	BE80_20	Avocet Yr32	Belgium	2								7			32, 25, +	Benchmark		21-0014	DK175_20Ne	Avocet Yr32	Denmark	2								7			32, 25, +	Kalmar		21-0010	FR227_20	Avocet Yr32	France	2								7
21-0005	BE80_20	Spaldings Prolific	Belgium	1								8			Sp, 25	Benchmark		21-0014	DK175_20Ne	Spaldings Prolific	Denmark	1								7			Sp, 25	Kalmar		21-0010	FR227_20	Spaldings Prolific	France	1								8
21-0005	BE80_20	Spaldings Prolific	Belgium	2								8			Sp, 25	Benchmark		21-0014	DK175_20Ne	Spaldings Prolific	Denmark	2								7			Sp, 25	Kalmar		21-0010	FR227_20	Spaldings Prolific	France	2								8
21-0005	BE80_20	Avocet S	Belgium	1								7			AvS	Benchmark		21-0014	DK175_20Ne	Avocet S	Denmark	1								7			AvS	Kalmar		21-0010	FR227_20	Avocet S	France	1								7
21-0005	BE80_20	Avocet S	Belgium	2								7			AvS	Benchmark		21-0014	DK175_20Ne	Avocet S	Denmark	2								7			AvS	Kalmar		21-0010	FR227_20	Avocet S	France	2								7
21-0005	BE80_20	Ambition	Belgium	1			6								Amb	Benchmark		21-0014	DK175_20Ne	Ambition	Denmark	1				2	2	2					Amb	Kalmar		21-0010	FR227_20	Ambition	France	1				4	4
21-0005	BE80_20	Ambition	Belgium	2			6								Amb	Benchmark		21-0014	DK175_20Ne	Ambition	Denmark	2					2	2	2				Amb	Kalmar		21-0010	FR227_20	Ambition	France	2					4	4
21-0005	BE80_20	Benchmark	Belgium	1								3				Benchmark		21-0014	DK175_20Ne	Benchmark	Denmark	1			4			1	2					Kalmar		21-0010	FR227_20	Benchmark	France	1								8
21-0005	BE80_20	Benchmark	Belgium	2								3				Benchmark		21-0014	DK175_20Ne	Benchmark	Denmark	2			1	1	2	1	2					Kalmar		21-0010	FR227_20	Benchmark	France	2								8
21-0005	BE80_20	Kalmar	Belgium	1			2									Benchmark		21-0014	DK175_20Ne	Kalmar	Denmark	1								8				Kalmar		21-0010	FR227_20	Kalmar	France	1								8
21-0005	BE80_20	Kalmar	Belgium	2			2	2			2					Benchmark		21-0014	DK175_20Ne	Kalmar	Denmark	2								8				Kalmar		21-0010	FR227_20	Kalmar	France	2								8
21-0005	BE80_20	KWS Zyatt	Belgium	1												Benchmark		21-0014	DK175_20Ne	KWS Zyatt	Denmark	1			6	1	1							Kalmar		21-0010	FR227_20	KWS Zyatt	France	1								8
21-0005	BE80_20	KWS Zyatt	Belgium	2							3	2				Benchmark		21-0014	DK175_20Ne	KWS Zyatt	Denmark	2			2	1	1	2	1					Kalmar		21-0010	FR227_20	KWS Zyatt	France	2								8
21-0005	BE80_20	Nemo	Belgium	1			5	2								Benchmark		21-0014	DK175_20Ne	Nemo	Denmark	1								8				Kalmar		21-0010	FR227_20	Nemo	France	1								7
21-0005	BE80_20	Nemo	Belgium	2			5		1	1						Benchmark		21-0014	DK175_20Ne	Nemo	Denmark	2								9				Kalmar		21-0010	FR227_20	Nemo	France	2								7
21-0005	BE80_20	Benchmark	Belgium	1								2				Benchmark		21-0014	DK175_20Ne	Benchmark	Denmark	1			3			1	1					Kalmar		21-0010	FR227_20	Benchmark	France	1								7
21-0005	BE80_20	Benchmark	Belgium	2								2				Benchmark		21-0014	DK175_20Ne	Benchmark	Denmark	2						2	4					Kalmar		21-0010	FR227_20	Benchmark	France	2								7
21-0005	BE80_20	Kalmar	Belgium	1			2									Benchmark		21-0014	DK175_20Ne	Kalmar	Denmark	1								5				Kalmar		21-0010	FR227_20	Kalmar	France	1								7
21-0005	BE80_20	Kalmar	Belgium	2			1	1	1	1	2					Benchmark		21-0014	DK175_20Ne	Kalmar	Denmark	2								9				Kalmar		21-0010	FR227_20	Kalmar	France	2								7
21-0007	DK45_20	Chinese 166	Denmark	1								8			1	Benchmark		21-0015	DK175_20Be	Chinese 166	Denmark	1								6			1	Kalmar		21-0016	FR167_20	Chinese 166	France	1								5
21-0007	DK45_20	Chinese 166	Denmark	2								8			1	Benchmark		21-0015	DK175_20Be	Chinese 166	Denmark	2								6			1	Kalmar		21-0016	FR167_20	Chinese 166	France	2								5
21-0007	DK45_20	Kalyansona	Denmark	1								8			2, +	Benchmark		21-0015	DK175_20Be	Kalyansona	Denmark	1								8			2, +	Kalmar		21-0016	FR167_20	Kalyansona	France	1								6
21-0007	DK45_20	Kalyansona	Denmark	2								8			2, +	Benchmark		21-0015	DK175_20Be	Kalyansona	Denmark	2								8			2, +	Kalmar		21-0016	FR167_20	Kalyansona	France	2								6
21-0007	DK45_20	Vilmorin 23	Denmark	1								8			3, +	Benchmark		21-0015	DK175_20Be	Vilmorin 23	Denmark	1								8			3, +	Kalmar		21-0016	FR167_20	Vilmorin 23	France	1								7
21-0007	DK45_20	Vilmorin 23	Denmark	2								8			3, +	Benchmark		21-0015	DK175_20Be	Vilmorin 23	Denmark	2								8			3, +	Kalmar		21-0016	FR167_20	Vilmorin 23	France	2								7
21-0007	DK45_20	Hybrid 46	Denmark	1							7				4, +	Benchmark		21-0015	DK175_20Be	Hybrid 46	Denmark	1							4	4			4, +	Kalmar		21-0016	FR167_20	Hybrid 46	France	1							5	2
21-0007	DK45_20	Hybrid 46	Denmark	2								7			4, +	Benchmark		21-0015	DK175_20Be	Hybrid 46	Denmark	2							4	4			4, +	Kalmar		21-0016	FR167_20	Hybrid 46	France	2							2	5
21-0007	DK45_20	Suwon	Denmark	1								7			Su	Benchmark		21-0015	DK175_20Be	Suwon	Denmark	1								8			Su	Kalmar		21-0016	FR167_20	Suwon	France	1								8
21-0007	DK45_20	Suwon	Denmark	2								7			Su	Benchmark		21-0015	DK175_20Be	Suwon	Denmark	2								8			Su	Kalmar		21-0016	FR167_20	Suwon	France	2								8
21-0007	DK45_20	Heines Kolben	Denmark	1								7			6, +	Benchmark		21-0015	DK175_20Be	Heines Kolben	Denmark	1								7			6, +	Kalmar		21-0016	FR167_20	Heines Kolben	France	1								7
21-0007	DK45_20	Heines Kolben	Denmark	2								7			6, +	Benchmark		21-0015	DK175_20Be	Heines Kolben	Denmark	2								7			6, +	Kalmar		21-0016	FR167_20	Heines Kolben	France	2								7
21-0007	DK45_20	Avocet Yr6	Denmark	1								7			6, AvS	Benchmark		21-0015	DK175_20Be	Avocet Yr6	Denmark	1								8			6, AvS	Kalmar		21-0016	FR167_20	Avocet Yr6	France	1								7
21-0007	DK45_20	Avocet Yr6	Denmark	2								7			6, AvS	Benchmark		21-0015	DK175_20Be	Avocet Yr6	Denmark	2								8			6, AvS	Kalmar		21-0016	FR167_20	Avocet Yr6	France	2								7
21-0007	DK45_20	Lee	Denmark	1								8			7	Benchmark		21-0015	DK175_20Be	Lee	Denmark	1								8			7	Kalmar		21-0016	FR167_20	Lee	France	1								7
21-0007	DK45_20	Lee	Denmark	2									8		7	Benchmark		21-0015	DK175_20Be	Lee	Denmark	2								8			7	Kalmar		21-0016	FR167_20	Lee	France	2									7
21-0007	DK45_20	Avocet Yr8	Denmark	1			7								8	Benchmark		21-0015	DK175_20Be	Avocet Yr8	Denmark	1			8								8	Kalmar		21-0016	FR167_20	Avocet Yr8	France	1		7
21-0007	DK45_20	Avocet Yr8	Denmark	2			7								8	Benchmark		21-0015	DK175_20Be	Avocet Yr8	Denmark	2			8								8	Kalmar		21-0016	FR167_20	Avocet Yr8	France	2		7
21-0007	DK45_20	Avocet Yr9	Denmark	1								7			9, AvS	Benchmark		21-0015	DK175_20Be	Avocet Yr9	Denmark	1								7			9, AvS	Kalmar		21-0016	FR167_20	Avocet Yr9	France	1								7
21-0007	DK45_20	Avocet Yr9	Denmark	2								7			9, AvS	Benchmark		21-0015	DK175_20Be	Avocet Yr9	Denmark	2								7			9, AvS	Kalmar		21-0016	FR167_20	Avocet Yr9	France	2								7
21-0007	DK45_20	Moro	Denmark	1		3									10	Benchmark		21-0015	DK175_20Be	Moro	Denmark	1		2	1								10	Kalmar		21-0016	FR167_20	Moro	France	1		3
21-0007	DK45_20	Moro	Denmark	2		3									10	Benchmark		21-0015	DK175_20Be	Moro	Denmark	2		2	1								10	Kalmar		21-0016	FR167_20	Moro	France	2		3
21-0007	DK45_20	Cortez	Denmark	1	7										15	Benchmark		21-0015	DK175_20Be	Cortez	Denmark	1	6										15	Kalmar		21-0016	FR167_20	Cortez	France	1	7
21-0007	DK45_20	Cortez	Denmark	2	7										15	Benchmark		21-0015	DK175_20Be	Cortez	Denmark	2	6										15	Kalmar		21-0016	FR167_20	Cortez	France	2	7
21-0007	DK45_20	VPM1	Denmark	1								7			17	Benchmark		21-0015	DK175_20Be	VPM1	Denmark	1								8			17	Kalmar		21-0016	FR167_20	VPM1	France	1								7
21-0007	DK45_20	VPM1	Denmark	2								7			17	Benchmark		21-0015	DK175_20Be	VPM1	Denmark	2								8			17	Kalmar		21-0016	FR167_20	VPM1	France	2								7
21-0007	DK45_20	Avocet Yr17	Denmark	1								7			17, AvS	Benchmark		21-0015	DK175_20Be	Avocet Yr17	Denmark	1								8			17, AvS	Kalmar		21-0016	FR167_20	Avocet Yr17	France	1								7
21-0007	DK45_20	Avocet Yr17	Denmark	2								7			17, AvS	Benchmark		21-0015	DK175_20Be	Avocet Yr17	Denmark	2								8			17, AvS	Kalmar		21-0016	FR167_20	Avocet Yr17	France	2								7
21-0007	DK45_20	TP 981	Denmark	1								7			25	Benchmark		21-0015	DK175_20Be	TP 981	Denmark	1								8			25	Kalmar		21-0016	FR167_20	TP 981	France	1								7
21-0007	DK45_20	TP 981	Denmark	2								7			25	Benchmark		21-0015	DK175_20Be	TP 981	Denmark	2								8			25	Kalmar		21-0016	FR167_20	TP 981	France	2								7
21-0007	DK45_20	Opata	Denmark	1				4	4						27, +	Benchmark		21-0015	DK175_20Be	Opata	Denmark	1				3	3						27, +	Kalmar		21-0016	FR167_20	Opata	France	1			4	3
21-0007	DK45_20	Opata	Denmark	2				4	4						27, +	Benchmark		21-0015	DK175_20Be	Opata	Denmark	2				3	3						27, +	Kalmar		21-0016	FR167_20	Opata	France	2			4	2	1
21-0007	DK45_20	Avocet Yr32	Denmark	1								7			32, 25, +	Benchmark		21-0015	DK175_20Be	Avocet Yr32	Denmark	1								8			32, 25, +	Kalmar		21-0016	FR167_20	Avocet Yr32	France	1								7
21-0007	DK45_20	Avocet Yr32	Denmark	2								7			32, 25, +	Benchmark		21-0015	DK175_20Be	Avocet Yr32	Denmark	2								8			32, 25, +	Kalmar		21-0016	FR167_20	Avocet Yr32	France	2								7
21-0007	DK45_20	Spaldings Prolific	Denmark	1								8			Sp, 25	Benchmark		21-0015	DK175_20Be	Spaldings Prolific	Denmark	1								8			Sp, 25	Kalmar		21-0016	FR167_20	Spaldings Prolific	France	1								8
21-0007	DK45_20	Spaldings Prolific	Denmark	2								8			Sp, 25	Benchmark		21-0015	DK175_20Be	Spaldings Prolific	Denmark	2								8			Sp, 25	Kalmar		21-0016	FR167_20	Spaldings Prolific	France	2								8
21-0007	DK45_20	Avocet S	Denmark	1								7			AvS	Benchmark		21-0015	DK175_20Be	Avocet S	Denmark	1								7			AvS	Kalmar		21-0016	FR167_20	Avocet S	France	1								7
21-0007	DK45_20	Avocet S	Denmark	2								7			AvS	Benchmark		21-0015	DK175_20Be	Avocet S	Denmark	2								7			AvS	Kalmar		21-0016	FR167_20	Avocet S	France	2								7
21-0007	DK45_20	Ambition	Denmark	1			2	2	2	2					Amb	Benchmark		21-0015	DK175_20Be	Ambition	Denmark	1				2	2	2					Amb	Kalmar		21-0016	FR167_20	Ambition	France	1			6
21-0007	DK45_20	Ambition	Denmark	2				2	2	2	2				Amb	Benchmark		21-0015	DK175_20Be	Ambition	Denmark	2					2	2	2				Amb	Kalmar		21-0016	FR167_20	Ambition	France	2			6
21-0007	DK45_20	Benchmark	Denmark	1								7				Benchmark		21-0015	DK175_20Be	Benchmark	Denmark	1			4	1	1							Kalmar		21-0016	FR167_20	Benchmark	France	1								2
21-0007	DK45_20	Benchmark	Denmark	2								7				Benchmark		21-0015	DK175_20Be	Benchmark	Denmark	2					2	1	2					Kalmar		21-0016	FR167_20	Benchmark	France	2								4
21-0007	DK45_20	Kalmar	Denmark	1			5	3								Benchmark		21-0015	DK175_20Be	Kalmar	Denmark	1								5				Kalmar		21-0016	FR167_20	Kalmar	France	1								1
21-0007	DK45_20	Kalmar	Denmark	2						2	6					Benchmark		21-0015	DK175_20Be	Kalmar	Denmark	2								7				Kalmar		21-0016	FR167_20	Kalmar	France	2								3
21-0007	DK45_20	KWS Zyatt	Denmark	1								8				Benchmark		21-0015	DK175_20Be	KWS Zyatt	Denmark	1			8									Kalmar		21-0016	FR167_20	KWS Zyatt	France	1								2
21-0007	DK45_20	KWS Zyatt	Denmark	2								8				Benchmark		21-0015	DK175_20Be	KWS Zyatt	Denmark	2			4	2	2							Kalmar		21-0016	FR167_20	KWS Zyatt	France	2							2	2
21-0007	DK45_20	Nemo	Denmark	1						2	4	1				Benchmark		21-0015	DK175_20Be	Nemo	Denmark	1								8				Kalmar		21-0016	FR167_20	Nemo	France	1							1	2
21-0007	DK45_20	Nemo	Denmark	2						2	6	1				Benchmark		21-0015	DK175_20Be	Nemo	Denmark	2								8				Kalmar		21-0016	FR167_20	Nemo	France	2							1	1
21-0007	DK45_20	Benchmark	Denmark	1								8				Benchmark		21-0015	DK175_20Be	Benchmark	Denmark	1			4	1								Kalmar		21-0016	FR167_20	Benchmark	France	1								2
21-0007	DK45_20	Benchmark	Denmark	2								8				Benchmark		21-0015	DK175_20Be	Benchmark	Denmark	2			1		1		2	2				Kalmar		21-0016	FR167_20	Benchmark	France	2								4
21-0007	DK45_20	Kalmar	Denmark	1			6	2								Benchmark		21-0015	DK175_20Be	Kalmar	Denmark	1								3				Kalmar		21-0016	FR167_20	Kalmar	France	1								1
21-0007	DK45_20	Kalmar	Denmark	2						3	2	2				Benchmark		21-0015	DK175_20Be	Kalmar	Denmark	2								5				Kalmar		21-0016	FR167_20	Kalmar	France	2								4
21-0008	DK103_20	Chinese 166	Denmark	1								8			1	Benchmark		21-0020	IT162_20	Chinese 166	Italy	1								5			1	Kalmar		21-0021	BE166_20	Chinese 166	Belgium	1								7
21-0008	DK103_20	Chinese 166	Denmark	2								8			1	Benchmark		21-0020	IT162_20	Chinese 166	Italy	2								5			1	Kalmar		21-0021	BE166_20	Chinese 166	Belgium	2								7
21-0008	DK103_20	Kalyansona	Denmark	1								8			2, +	Benchmark		21-0020	IT162_20	Kalyansona	Italy	1								6			2, +	Kalmar		21-0021	BE166_20	Kalyansona	Belgium	1									8
21-0008	DK103_20	Kalyansona	Denmark	2								8			2, +	Benchmark		21-0020	IT162_20	Kalyansona	Italy	2								6			2, +	Kalmar		21-0021	BE166_20	Kalyansona	Belgium	2									8
21-0008	DK103_20	Vilmorin 23	Denmark	1								7			3, +	Benchmark		21-0020	IT162_20	Vilmorin 23	Italy	1								6			3, +	Kalmar		21-0021	BE166_20	Vilmorin 23	Belgium	1									8
21-0008	DK103_20	Vilmorin 23	Denmark	2								7			3, +	Benchmark		21-0020	IT162_20	Vilmorin 23	Italy	2								6			3, +	Kalmar		21-0021	BE166_20	Vilmorin 23	Belgium	2									8
21-0008	DK103_20	Hybrid 46	Denmark	1							7				4, +	Benchmark		21-0020	IT162_20	Hybrid 46	Italy	1								6			4, +	Kalmar		21-0021	BE166_20	Hybrid 46	Belgium	1								7
21-0008	DK103_20	Hybrid 46	Denmark	2							4	3			4, +	Benchmark		21-0020	IT162_20	Hybrid 46	Italy	2							3	3			4, +	Kalmar		21-0021	BE166_20	Hybrid 46	Belgium	2								7
21-0008	DK103_20	Suwon	Denmark	1								7			Su	Benchmark		21-0020	IT162_20	Suwon	Italy	1								6			Su	Kalmar		21-0021	BE166_20	Suwon	Belgium	1									7
21-0008	DK103_20	Suwon	Denmark	2								7			Su	Benchmark		21-0020	IT162_20	Suwon	Italy	2								6			Su	Kalmar		21-0021	BE166_20	Suwon	Belgium	2									7
21-0008	DK103_20	Heines Kolben	Denmark	1								8			6, +	Benchmark		21-0020	IT162_20	Heines Kolben	Italy	1								7			6, +	Kalmar		21-0021	BE166_20	Heines Kolben	Belgium	1									7
21-0008	DK103_20	Heines Kolben	Denmark	2								8			6, +	Benchmark		21-0020	IT162_20	Heines Kolben	Italy	2								7			6, +	Kalmar		21-0021	BE166_20	Heines Kolben	Belgium	2									7
21-0008	DK103_20	Avocet Yr6	Denmark	1								8			6, AvS	Benchmark		21-0020	IT162_20	Avocet Yr6	Italy	1								6			6, AvS	Kalmar		21-0021	BE166_20	Avocet Yr6	Belgium	1									7
21-0008	DK103_20	Avocet Yr6	Denmark	2								8			6, AvS	Benchmark		21-0020	IT162_20	Avocet Yr6	Italy	2								6			6, AvS	Kalmar		21-0021	BE166_20	Avocet Yr6	Belgium	2									7
21-0008	DK103_20	Lee	Denmark	1								8			7	Benchmark		21-0020	IT162_20	Lee	Italy	1								6			7	Kalmar		21-0021	BE166_20	Lee	Belgium	1									7
21-0008	DK103_20	Lee	Denmark	2								8			7	Benchmark		21-0020	IT162_20	Lee	Italy	2								6			7	Kalmar		21-0021	BE166_20	Lee	Belgium	2									7
21-0008	DK103_20	Avocet Yr8	Denmark	1								8			8	Benchmark		21-0020	IT162_20	Avocet Yr8	Italy	1		6									8	Kalmar		21-0021	BE166_20	Avocet Yr8	Belgium	1			8
21-0008	DK103_20	Avocet Yr8	Denmark	2								8			8	Benchmark		21-0020	IT162_20	Avocet Yr8	Italy	2		6									8	Kalmar		21-0021	BE166_20	Avocet Yr8	Belgium	2			8
21-0008	DK103_20	Avocet Yr9	Denmark	1								8			9, AvS	Benchmark		21-0020	IT162_20	Avocet Yr9	Italy	1								5			9, AvS	Kalmar		21-0021	BE166_20	Avocet Yr9	Belgium	1								7
21-0008	DK103_20	Avocet Yr9	Denmark	2								8			9, AvS	Benchmark		21-0020	IT162_20	Avocet Yr9	Italy	2								5			9, AvS	Kalmar		21-0021	BE166_20	Avocet Yr9	Belgium	2								7
21-0008	DK103_20	Moro	Denmark	1		5									10	Benchmark		21-0020	IT162_20	Moro	Italy	1		3									10	Kalmar		21-0021	BE166_20	Moro	Belgium	1			3
21-0008	DK103_20	Moro	Denmark	2		5									10	Benchmark		21-0020	IT162_20	Moro	Italy	2		3									10	Kalmar		21-0021	BE166_20	Moro	Belgium	2			3
21-0008	DK103_20	Cortez	Denmark	1	8										15	Benchmark		21-0020	IT162_20	Cortez	Italy	1	7										15	Kalmar		21-0021	BE166_20	Cortez	Belgium	1	7
21-0008	DK103_20	Cortez	Denmark	2	8										15	Benchmark		21-0020	IT162_20	Cortez	Italy	2	7										15	Kalmar		21-0021	BE166_20	Cortez	Belgium	2		7
21-0008	DK103_20	VPM1	Denmark	1								7			17	Benchmark		21-0020	IT162_20	VPM1	Italy	1								4			17	Kalmar		21-0021	BE166_20	VPM1	Belgium	1								7
21-0008	DK103_20	VPM1	Denmark	2								7			17	Benchmark		21-0020	IT162_20	VPM1	Italy	2								4			17	Kalmar		21-0021	BE166_20	VPM1	Belgium	2								7
21-0008	DK103_20	Avocet Yr17	Denmark	1								7			17, AvS	Benchmark		21-0020	IT162_20	Avocet Yr17	Italy	1								6			17, AvS	Kalmar		21-0021	BE166_20	Avocet Yr17	Belgium	1								7
21-0008	DK103_20	Avocet Yr17	Denmark	2								7			17, AvS	Benchmark		21-0020	IT162_20	Avocet Yr17	Italy	2								6			17, AvS	Kalmar		21-0021	BE166_20	Avocet Yr17	Belgium	2								7
21-0008	DK103_20	TP 981	Denmark	1								8			25	Benchmark		21-0020	IT162_20	TP 981	Italy	1								5			25	Kalmar		21-0021	BE166_20	TP 981	Belgium	1								8
21-0008	DK103_20	TP 981	Denmark	2								8			25	Benchmark		21-0020	IT162_20	TP 981	Italy	2								5			25	Kalmar		21-0021	BE166_20	TP 981	Belgium	2								8
21-0008	DK103_20	Opata	Denmark	1				4	4						27, +	Benchmark		21-0020	IT162_20	Opata	Italy	1			3	3							27, +	Kalmar		21-0021	BE166_20	Opata	Belgium	1			7
21-0008	DK103_20	Opata	Denmark	2				2	4	2					27, +	Benchmark		21-0020	IT162_20	Opata	Italy	2			3	3							27, +	Kalmar		21-0021	BE166_20	Opata	Belgium	2			7
21-0008	DK103_20	Avocet Yr32	Denmark	1								7			32, 25, +	Benchmark		21-0020	IT162_20	Avocet Yr32	Italy	1								5			32, 25, +	Kalmar		21-0021	BE166_20	Avocet Yr32	Belgium	1								7
21-0008	DK103_20	Avocet Yr32	Denmark	2								7			32, 25, +	Benchmark		21-0020	IT162_20	Avocet Yr32	Italy	2								5			32, 25, +	Kalmar		21-0021	BE166_20	Avocet Yr32	Belgium	2								7
21-0008	DK103_20	Spaldings Prolific	Denmark	1								7			Sp, 25	Benchmark		21-0020	IT162_20	Spaldings Prolific	Italy	1								5			Sp, 25	Kalmar		21-0021	BE166_20	Spaldings Prolific	Belgium	1								7
21-0008	DK103_20	Spaldings Prolific	Denmark	2								7			Sp, 25	Benchmark		21-0020	IT162_20	Spaldings Prolific	Italy	2								5			Sp, 25	Kalmar		21-0021	BE166_20	Spaldings Prolific	Belgium	2									7
21-0008	DK103_20	Avocet S	Denmark	1								7			AvS	Benchmark		21-0020	IT162_20	Avocet S	Italy	1								4			AvS	Kalmar		21-0021	BE166_20	Avocet S	Belgium	1								8
21-0008	DK103_20	Avocet S	Denmark	2								7			AvS	Benchmark		21-0020	IT162_20	Avocet S	Italy	2								4			AvS	Kalmar		21-0021	BE166_20	Avocet S	Belgium	2								8
21-0008	DK103_20	Ambition	Denmark	1			4	4							Amb	Benchmark		21-0020	IT162_20	Ambition	Italy	1			5								Amb	Kalmar		21-0021	BE166_20	Ambition	Belgium	1			3	4
21-0008	DK103_20	Ambition	Denmark	2				2	4	2					Amb	Benchmark		21-0020	IT162_20	Ambition	Italy	2			5								Amb	Kalmar		21-0021	BE166_20	Ambition	Belgium	2			2	3	2
21-0008	DK103_20	Benchmark	Denmark	1								6				Benchmark		21-0020	IT162_20	Benchmark	Italy	1												Kalmar		21-0021	BE166_20	Benchmark	Belgium	1								7
21-0008	DK103_20	Benchmark	Denmark	2								6				Benchmark		21-0020	IT162_20	Benchmark	Italy	2						1		2				Kalmar		21-0021	BE166_20	Benchmark	Belgium	2								7
21-0008	DK103_20	Kalmar	Denmark	1			2		1		1					Benchmark		21-0020	IT162_20	Kalmar	Italy	1								2				Kalmar		21-0021	BE166_20	Kalmar	Belgium	1								3
21-0008	DK103_20	Kalmar	Denmark	2						1	3	1				Benchmark		21-0020	IT162_20	Kalmar	Italy	2								2				Kalmar		21-0021	BE166_20	Kalmar	Belgium	2								8
21-0008	DK103_20	KWS Zyatt	Denmark	1								7				Benchmark		21-0020	IT162_20	KWS Zyatt	Italy	1			4									Kalmar		21-0021	BE166_20	KWS Zyatt	Belgium	1								10
21-0008	DK103_20	KWS Zyatt	Denmark	2								7				Benchmark		21-0020	IT162_20	KWS Zyatt	Italy	2			3	1	1	1						Kalmar		21-0021	BE166_20	KWS Zyatt	Belgium	2								10
21-0008	DK103_20	Nemo	Denmark	1			2			2	1					Benchmark		21-0020	IT162_20	Nemo	Italy	1								1				Kalmar		21-0021	BE166_20	Nemo	Belgium	1								7
21-0008	DK103_20	Nemo	Denmark	2						3	4					Benchmark		21-0020	IT162_20	Nemo	Italy	2								5				Kalmar		21-0021	BE166_20	Nemo	Belgium	2								7
21-0008	DK103_20	Benchmark	Denmark	1								7				Benchmark		21-0020	IT162_20	Benchmark	Italy	1			1	1								Kalmar		21-0021	BE166_20	Benchmark	Belgium	1								8
21-0008	DK103_20	Benchmark	Denmark	2								7				Benchmark		21-0020	IT162_20	Benchmark	Italy	2						1	1	1				Kalmar		21-0021	BE166_20	Benchmark	Belgium	2								8
21-0008	DK103_20	Kalmar	Denmark	1			3	2								Benchmark		21-0020	IT162_20	Kalmar	Italy	1								2				Kalmar		21-0021	BE166_20	Kalmar	Belgium	1								7
21-0008	DK103_20	Kalmar	Denmark	2							4	2				Benchmark		21-0020	IT162_20	Kalmar	Italy	2								7				Kalmar		21-0021	BE166_20	Kalmar	Belgium	2								9
21-0009	DK208_20	Chinese 166	Denmark	1								8			1	Benchmark
21-0009	DK208_20	Chinese 166	Denmark	2								8			1	Benchmark
21-0009	DK208_20	Kalyansona	Denmark	1								8			2, +	Benchmark
21-0009	DK208_20	Kalyansona	Denmark	2								8			2, +	Benchmark
21-0009	DK208_20	Vilmorin 23	Denmark	1								8			3, +	Benchmark
21-0009	DK208_20	Vilmorin 23	Denmark	2								9			3, +	Benchmark
21-0009	DK208_20	Hybrid 46	Denmark	1							4	4			4, +	Benchmark
21-0009	DK208_20	Hybrid 46	Denmark	2							4	4			4, +	Benchmark
21-0009	DK208_20	Suwon	Denmark	1								8			Su	Benchmark
21-0009	DK208_20	Suwon	Denmark	2								8			Su	Benchmark
21-0009	DK208_20	Heines Kolben	Denmark	1								8			6, +	Benchmark
21-0009	DK208_20	Heines Kolben	Denmark	2								8			6, +	Benchmark
21-0009	DK208_20	Avocet Yr6	Denmark	1								7			6, AvS	Benchmark
21-0009	DK208_20	Avocet Yr6	Denmark	2								7			6, AvS	Benchmark
21-0009	DK208_20	Lee	Denmark	1								7			7	Benchmark
21-0009	DK208_20	Lee	Denmark	2								7			7	Benchmark
21-0009	DK208_20	Avocet Yr8	Denmark	1	8										8	Benchmark
21-0009	DK208_20	Avocet Yr8	Denmark	2	8										8	Benchmark
21-0009	DK208_20	Avocet Yr9	Denmark	1								7			9, AvS	Benchmark
21-0009	DK208_20	Avocet Yr9	Denmark	2								7			9, AvS	Benchmark
21-0009	DK208_20	Moro	Denmark	1		7									10	Benchmark
21-0009	DK208_20	Moro	Denmark	2		7									10	Benchmark
21-0009	DK208_20	Cortez	Denmark	1	8										15	Benchmark
21-0009	DK208_20	Cortez	Denmark	2	8										15	Benchmark
21-0009	DK208_20	VPM1	Denmark	1								7			17	Benchmark
21-0009	DK208_20	VPM1	Denmark	2								7			17	Benchmark
21-0009	DK208_20	Avocet Yr17	Denmark	1								7			17, AvS	Benchmark
21-0009	DK208_20	Avocet Yr17	Denmark	2								7			17, AvS	Benchmark
21-0009	DK208_20	TP 981	Denmark	1								8			25	Benchmark
21-0009	DK208_20	TP 981	Denmark	2								8			25	Benchmark
21-0009	DK208_20	Opata	Denmark	1			4	4							27, +	Benchmark
21-0009	DK208_20	Opata	Denmark	2				4	4						27, +	Benchmark
21-0009	DK208_20	Avocet Yr32	Denmark	1								7			32, 25, +	Benchmark
21-0009	DK208_20	Avocet Yr32	Denmark	2								7			32, 25, +	Benchmark
21-0009	DK208_20	Spaldings Prolific	Denmark	1								7			Sp, 25	Benchmark
21-0009	DK208_20	Spaldings Prolific	Denmark	2								7			Sp, 25	Benchmark
21-0009	DK208_20	Avocet S	Denmark	1								8			AvS	Benchmark
21-0009	DK208_20	Avocet S	Denmark	2								8			AvS	Benchmark
21-0009	DK208_20	Ambition	Denmark	1			3	3	2						Amb	Benchmark
21-0009	DK208_20	Ambition	Denmark	2				4	4						Amb	Benchmark
21-0009	DK208_20	Benchmark	Denmark	1								8				Benchmark
21-0009	DK208_20	Benchmark	Denmark	2								8				Benchmark
21-0009	DK208_20	Kalmar	Denmark	1			6		1							Benchmark
21-0009	DK208_20	Kalmar	Denmark	2							7	1				Benchmark
21-0009	DK208_20	KWS Zyatt	Denmark	1								8				Benchmark
21-0009	DK208_20	KWS Zyatt	Denmark	2								8				Benchmark
21-0009	DK208_20	Nemo	Denmark	1			6	1	1							Benchmark
21-0009	DK208_20	Nemo	Denmark	2					2	4	2					Benchmark
21-0009	DK208_20	Benchmark	Denmark	1								8				Benchmark
21-0009	DK208_20	Benchmark	Denmark	2								8				Benchmark
21-0009	DK208_20	Kalmar	Denmark	1			5									Benchmark
21-0009	DK208_20	Kalmar	Denmark	2							7	1				Benchmark
21-0013	DK99_20Ne	Chinese 166	Denmark	1								6			1	Benchmark
21-0013	DK99_20Ne	Chinese 166	Denmark	2								6			1	Benchmark
21-0013	DK99_20Ne	Kalyansona	Denmark	1								7			2, +	Benchmark
21-0013	DK99_20Ne	Kalyansona	Denmark	2								7			2, +	Benchmark
21-0013	DK99_20Ne	Vilmorin 23	Denmark	1								7			3, +	Benchmark
21-0013	DK99_20Ne	Vilmorin 23	Denmark	2								7			3, +	Benchmark
21-0013	DK99_20Ne	Hybrid 46	Denmark	1							4	3			4, +	Benchmark
21-0013	DK99_20Ne	Hybrid 46	Denmark	2								7			4, +	Benchmark
21-0013	DK99_20Ne	Suwon	Denmark	1								6			Su	Benchmark
21-0013	DK99_20Ne	Suwon	Denmark	2								6			Su	Benchmark
21-0013	DK99_20Ne	Heines Kolben	Denmark	1								7			6, +	Benchmark
21-0013	DK99_20Ne	Heines Kolben	Denmark	2								7			6, +	Benchmark
21-0013	DK99_20Ne	Avocet Yr6	Denmark	1								7			6, AvS	Benchmark
21-0013	DK99_20Ne	Avocet Yr6	Denmark	2								7			6, AvS	Benchmark
21-0013	DK99_20Ne	Lee	Denmark	1								6			7	Benchmark
21-0013	DK99_20Ne	Lee	Denmark	2								6			7	Benchmark
21-0013	DK99_20Ne	Avocet Yr8	Denmark	1			6								8	Benchmark
21-0013	DK99_20Ne	Avocet Yr8	Denmark	2			6								8	Benchmark
21-0013	DK99_20Ne	Avocet Yr9	Denmark	1								7			9, AvS	Benchmark
21-0013	DK99_20Ne	Avocet Yr9	Denmark	2								7			9, AvS	Benchmark
21-0013	DK99_20Ne	Moro	Denmark	1			3								10	Benchmark
21-0013	DK99_20Ne	Moro	Denmark	2			3								10	Benchmark
21-0013	DK99_20Ne	Cortez	Denmark	1	7										15	Benchmark
21-0013	DK99_20Ne	Cortez	Denmark	2	7										15	Benchmark
21-0013	DK99_20Ne	VPM1	Denmark	1								7			17	Benchmark
21-0013	DK99_20Ne	VPM1	Denmark	2								7			17	Benchmark
21-0013	DK99_20Ne	Avocet Yr17	Denmark	1								7			17, AvS	Benchmark
21-0013	DK99_20Ne	Avocet Yr17	Denmark	2								7			17, AvS	Benchmark
21-0013	DK99_20Ne	TP 981	Denmark	1								7			25	Benchmark
21-0013	DK99_20Ne	TP 981	Denmark	2								7			25	Benchmark
21-0013	DK99_20Ne	Opata	Denmark	1			2	2	2						27, +	Benchmark
21-0013	DK99_20Ne	Opata	Denmark	2					2	2	2				27, +	Benchmark
21-0013	DK99_20Ne	Avocet Yr32	Denmark	1								7			32, 25, +	Benchmark
21-0013	DK99_20Ne	Avocet Yr32	Denmark	2								7			32, 25, +	Benchmark
21-0013	DK99_20Ne	Spaldings Prolific	Denmark	1								7			Sp, 25	Benchmark
21-0013	DK99_20Ne	Spaldings Prolific	Denmark	2								7			Sp, 25	Benchmark
21-0013	DK99_20Ne	Avocet S	Denmark	1								7			AvS	Benchmark
21-0013	DK99_20Ne	Avocet S	Denmark	2								7			AvS	Benchmark
21-0013	DK99_20Ne	Ambition	Denmark	1			3	4							Amb	Benchmark
21-0013	DK99_20Ne	Ambition	Denmark	2				2	2	3					Amb	Benchmark
21-0013	DK99_20Ne	Benchmark	Denmark	1								8				Benchmark
21-0013	DK99_20Ne	Benchmark	Denmark	2								8				Benchmark
21-0013	DK99_20Ne	Kalmar	Denmark	1			8									Benchmark
21-0013	DK99_20Ne	Kalmar	Denmark	2							4	4				Benchmark
21-0013	DK99_20Ne	KWS Zyatt	Denmark	1								8				Benchmark
21-0013	DK99_20Ne	KWS Zyatt	Denmark	2								8				Benchmark
21-0013	DK99_20Ne	Nemo	Denmark	1			8									Benchmark
21-0013	DK99_20Ne	Nemo	Denmark	2				3	3	2						Benchmark
21-0013	DK99_20Ne	Benchmark	Denmark	1								8				Benchmark
21-0013	DK99_20Ne	Benchmark	Denmark	2								8				Benchmark
21-0013	DK99_20Ne	Kalmar	Denmark	1			6									Benchmark
21-0013	DK99_20Ne	Kalmar	Denmark	2						1	3	2				Benchmark
[truncated: 3 more columns]

## Sheet: Data 5
Supplementary Data 5. Pairwise comparisons of gene expression between Pst isolates from Amboise or Kalmar to those from Benchmark Pst isolates.
Pst Amboise vs. Pst Benchmark			Pst Kalmar vs. Pst Benchmark
Gene ID	Fold change	p-value	Gene ID	Fold change	p-value
JGI_V11_PST130_P495001	-5.97298	6.18841e-52	JGI_V11_PST130_P495001	-5.85083	4.00225e-26
JGI_V11_PST130_P502803	-1.08221	0.000184878	JGI_V11_PST130_P495789	-0.995397	0.000135684
JGI_V11_PST130_P498134	-1.39953	0.000288742	JGI_V11_PST130_P486916	-1.70668	6.41192e-05
JGI_V11_PST130_P500928	0.140147	0.576958	JGI_V11_PST130_P501573	-1.33507	0.000133785
JGI_V11_PST130_P503541	-0.401625	0.585831	JGI_V11_PST130_P498494	-2.57922	0.000117057
JGI_V11_PST130_P503165	0.20664	0.409256	JGI_V11_PST130_P492818	2.17478	0.000194674
JGI_V11_PST130_P502966	0.437542	0.354455	JGI_V11_PST130_P503541	-1.02553	0.0278491
JGI_V11_PST130_P498074	-0.139147	0.556904	JGI_V11_PST130_P503165	0.461228	0.0139632
JGI_V11_PST130_P501125	0.120128	0.645809	JGI_V11_PST130_P503304	-0.550577	0.0232592
JGI_V11_PST130_P489680	0.2834	0.361471	JGI_V11_PST130_P504103	-0.915607	0.00997824
JGI_V11_PST130_P491731	0.755274	0.304615	JGI_V11_PST130_P489426	-0.468005	0.0147695
JGI_V11_PST130_P489797	0.160076	0.766608	JGI_V11_PST130_P487727	-0.749684	0.00127991
JGI_V11_PST130_P488272	-0.0323573	0.890797	JGI_V11_PST130_P500300	0.492336	0.0316806
JGI_V11_PST130_P490013	-0.201189	0.407448	JGI_V11_PST130_P489801	-0.815037	0.0213061
JGI_V11_PST130_P502991	0.897187	0.284849	JGI_V11_PST130_P498955	-0.443739	0.0326396
JGI_V11_PST130_P488313	-0.0333553	0.916338	JGI_V11_PST130_P498071	1.14951	0.00311197
JGI_V11_PST130_P493370	-0.141738	0.812184	JGI_V11_PST130_P490856	-0.481995	0.0312952
JGI_V11_PST130_P499615	-0.00365465	0.993208	JGI_V11_PST130_P497459	-1.27123	0.00844902
JGI_V11_PST130_P503304	-0.227748	0.469376	JGI_V11_PST130_P499426	0.38575	0.0328368
JGI_V11_PST130_P504103	-0.500025	0.260065	JGI_V11_PST130_P496281	-0.68029	0.0252924
JGI_V11_PST130_P495319	0.00157454	0.996772	JGI_V11_PST130_P492500	-0.576221	0.0179553
JGI_V11_PST130_P488308	-0.0271359	0.926945	JGI_V11_PST130_P498892	0.595221	0.00464787
JGI_V11_PST130_P491674	-0.0779922	0.917891	JGI_V11_PST130_P486837	0.518015	0.0312437
JGI_V11_PST130_P488584	-0.180392	0.503135	JGI_V11_PST130_P500173	0.587405	0.0237498
JGI_V11_PST130_P493395	-0.197897	0.742367	JGI_V11_PST130_P489496	0.671741	0.0235497
JGI_V11_PST130_P490089	0.103969	0.73174	JGI_V11_PST130_P499753	-0.460014	0.0196101
JGI_V11_PST130_P502633	0.32975	0.236128	JGI_V11_PST130_P499155	-0.493682	0.0146765
JGI_V11_PST130_P488868	-0.0877453	0.886738	JGI_V11_PST130_P503102	0.647598	0.00721241
JGI_V11_PST130_P496079	0.824049	0.239145	JGI_V11_PST130_P504432	-0.655171	0.0277064
JGI_V11_PST130_P489426	-0.240635	0.364123	JGI_V11_PST130_P504471	-0.505236	0.0252204
JGI_V11_PST130_P491775	0.0256656	0.92762	JGI_V11_PST130_P500064	-0.417081	0.0220001
JGI_V11_PST130_P501425	0.074809	0.933742	JGI_V11_PST130_P498480	-0.659485	0.0173129
JGI_V11_PST130_P490063	0.0617854	0.811546	JGI_V11_PST130_P502580	-0.924018	0.0113078
JGI_V11_PST130_P503040	0.0574196	0.822936	JGI_V11_PST130_P491342	1.65871	0.0315417
JGI_V11_PST130_P501267	-0.083974	0.78286	JGI_V11_PST130_P503238	1.86972	0.0154936
JGI_V11_PST130_P487727	-0.326885	0.474437	JGI_V11_PST130_P503798	-1.50968	0.0231489
JGI_V11_PST130_P497313	0.142605	0.705116	JGI_V11_PST130_P504097	-1.27765	0.00355331
JGI_V11_PST130_P500016	0.0868598	0.878936	JGI_V11_PST130_P501442	-0.612972	0.0177338
JGI_V11_PST130_P493008	-0.242199	0.515245	JGI_V11_PST130_P489681	1.40137	0.0165879
JGI_V11_PST130_P494101	0.328796	0.374497	JGI_V11_PST130_P498857	0.809515	0.0187074
JGI_V11_PST130_P501742	-0.0604378	0.895584	JGI_V11_PST130_P504294	0.396208	0.030365
JGI_V11_PST130_P496689	-0.333483	0.154315	JGI_V11_PST130_P486722	-0.760631	0.00560326
JGI_V11_PST130_P502088	-0.0999804	0.684146	JGI_V11_PST130_P502311	0.597371	0.026076
JGI_V11_PST130_P492731	-0.0507763	0.833041	JGI_V11_PST130_P503740	0.757415	0.0207791
JGI_V11_PST130_P501567	-0.0824321	0.779888	JGI_V11_PST130_P488031	-0.645691	0.0106483
JGI_V11_PST130_P504570	0.0757786	0.779244	JGI_V11_PST130_P495629	0.490992	0.0161446
JGI_V11_PST130_P487885	-0.121398	0.810541	JGI_V11_PST130_P501939	0.567965	0.0278294
JGI_V11_PST130_P501964	-0.0402693	0.90423	JGI_V11_PST130_P488010	0.664764	0.0170061
JGI_V11_PST130_P500300	0.12361	0.744685	JGI_V11_PST130_P499275	0.575879	0.020291
JGI_V11_PST130_P491202	-0.142084	0.837262	JGI_V11_PST130_P497635	-1.05417	0.0211912
JGI_V11_PST130_P500412	-0.0168056	0.964923	JGI_V11_PST130_P504585	-0.690317	0.0115927
JGI_V11_PST130_P492782	-0.548815	0.412452	JGI_V11_PST130_P496129	0.90528	0.0169881
JGI_V11_PST130_P498610	0.602514	0.477305	JGI_V11_PST130_P487847	-0.493173	0.0262893
JGI_V11_PST130_P498631	1.0254	0.159197	JGI_V11_PST130_P500299	0.851723	0.00725443
JGI_V11_PST130_P487503	0.144323	0.681818	JGI_V11_PST130_P492353	1.47975	0.00782025
JGI_V11_PST130_P494070	-0.196742	0.807026	JGI_V11_PST130_P498623	0.569867	0.00852639
JGI_V11_PST130_P493585	0.221413	0.519494	JGI_V11_PST130_P496519	0.507843	0.0139652
JGI_V11_PST130_P488392	0.113491	0.665177	JGI_V11_PST130_P496098	0.519024	0.0146494
JGI_V11_PST130_P495946	0.0629818	0.805456	JGI_V11_PST130_P495344	0.619198	0.0219879
JGI_V11_PST130_P490755	0.260494	0.285321	JGI_V11_PST130_P499833	-0.696763	0.0121353
JGI_V11_PST130_P501061	-0.163621	0.594965	JGI_V11_PST130_P503538	0.724592	0.0125174
JGI_V11_PST130_P489801	-0.450921	0.376701	JGI_V11_PST130_P497958	0.389803	0.032986
JGI_V11_PST130_P497974	-0.280143	0.425118	JGI_V11_PST130_P497915	-0.5408	0.0239213
JGI_V11_PST130_P490864	-0.711203	0.398645	JGI_V11_PST130_P487763	-0.489541	0.0119024
JGI_V11_PST130_P492191	-0.119527	0.639891	JGI_V11_PST130_P489738	0.470998	0.0117339
JGI_V11_PST130_P488337	-0.200018	0.645031	JGI_V11_PST130_P488355	1.27607	0.00702004
JGI_V11_PST130_P499320	0.0543965	0.897716	JGI_V11_PST130_P500711	0.61545	0.0124502
JGI_V11_PST130_P496905	-0.188956	0.680025	JGI_V11_PST130_P496694	-0.545027	0.0210824
JGI_V11_PST130_P492598	0.834132	0.197348	JGI_V11_PST130_P490106	-0.453393	0.0316942
JGI_V11_PST130_P497826	0.0197368	0.939229	JGI_V11_PST130_P496846	-0.782071	0.0246696
JGI_V11_PST130_P500991	0.529984	0.241488	JGI_V11_PST130_P503536	0.591549	0.00134121
JGI_V11_PST130_P500155	-0.133084	0.819362	JGI_V11_PST130_P492981	-0.931948	0.0192215
JGI_V11_PST130_P499482	-0.36576	0.6474	JGI_V11_PST130_P490779	-0.703628	0.031982
JGI_V11_PST130_P501790	0.15669	0.614696	JGI_V11_PST130_P490036	-0.890807	0.0108944
JGI_V11_PST130_P490816	0.137334	0.564809	JGI_V11_PST130_P503078	0.856114	0.0147917
JGI_V11_PST130_P503937	0.477975	0.230215	JGI_V11_PST130_P502063	-0.738514	0.0120466
JGI_V11_PST130_P492483	-0.026645	0.952831	JGI_V11_PST130_P486655	0.539869	0.0241532
JGI_V11_PST130_P488425	-0.0645757	0.781574	JGI_V11_PST130_P500453	0.479946	0.0260184
JGI_V11_PST130_P493420	-0.192328	0.408381	JGI_V11_PST130_P501967	0.418054	0.0242254
JGI_V11_PST130_P501922	0.00709886	0.976969	JGI_V11_PST130_P501597	-0.448606	0.0131753
JGI_V11_PST130_P498955	-0.0575484	0.856457	JGI_V11_PST130_P503029	0.50613	0.010773
JGI_V11_PST130_P503274	-0.277481	0.508864	JGI_V11_PST130_P499866	-0.461725	0.0206623
JGI_V11_PST130_P498071	0.674365	0.194893	JGI_V11_PST130_P501070	0.675642	0.0291482
JGI_V11_PST130_P500174	0.256509	0.278951	JGI_V11_PST130_P494138	0.405069	0.0256586
JGI_V11_PST130_P499216	0.103009	0.801807	JGI_V11_PST130_P494432	-2.15535	0.00126717
JGI_V11_PST130_P502799	-0.232976	0.624833	JGI_V11_PST130_P494783	-0.724144	0.016013
JGI_V11_PST130_P503162	0.543983	0.386159	JGI_V11_PST130_P493136	-0.561191	0.0216366
JGI_V11_PST130_P494283	-1.32495	0.196444	JGI_V11_PST130_P501517	0.461491	0.0129292
JGI_V11_PST130_P504030	-0.165595	0.645084	JGI_V11_PST130_P501444	-0.736711	0.0163438
JGI_V11_PST130_P499646	-0.00335701	0.996539	JGI_V11_PST130_P499828	0.628851	0.0116446
JGI_V11_PST130_P490856	-0.1554	0.60223	JGI_V11_PST130_P503444	0.677107	0.0160417
JGI_V11_PST130_P496568	-0.0276243	0.942602	JGI_V11_PST130_P491748	0.692584	0.0128684
JGI_V11_PST130_P502466	0.172874	0.472796	JGI_V11_PST130_P499774	0.798932	0.0199346
JGI_V11_PST130_P487970	0.0839915	0.719994	JGI_V11_PST130_P500920	0.611571	0.0299678
JGI_V11_PST130_P501055	0.249067	0.654012	JGI_V11_PST130_P504347	0.520561	0.0237729
JGI_V11_PST130_P489314	-0.144816	0.76221	JGI_V11_PST130_P493171	1.61465	0.0150244
JGI_V11_PST130_P503022	0.179465	0.516411	JGI_V11_PST130_P493070	0.699605	0.021284
JGI_V11_PST130_P490741	0.292947	0.62183	JGI_V11_PST130_P489773	0.477761	0.0197089
JGI_V11_PST130_P497459	-1.07456	0.125763	JGI_V11_PST130_P490239	0.418876	0.0264247
JGI_V11_PST130_P495825	0.26601	0.729971	JGI_V11_PST130_P502677	-0.426369	0.0309018
JGI_V11_PST130_P499309	0.112086	0.679175	JGI_V11_PST130_P497968	0.512954	0.018376
JGI_V11_PST130_P498272	0.00125909	0.998187	JGI_V11_PST130_P498006	0.517226	0.0129138
JGI_V11_PST130_P499174	-0.142969	0.615038	JGI_V11_PST130_P504487	0.441613	0.0296791
JGI_V11_PST130_P504617	-0.0498785	0.83879	JGI_V11_PST130_P501533	-1.03965	0.0308982
JGI_V11_PST130_P502332	-0.174003	0.466916	JGI_V11_PST130_P501963	-1.11927	0.00968151
JGI_V11_PST130_P495014	-0.0143728	0.985398	JGI_V11_PST130_P490179	0.681961	0.032199
JGI_V11_PST130_P487484	-0.917643	0.127829	JGI_V11_PST130_P502433	-1.63183	0.0218066
JGI_V11_PST130_P498299	-0.179251	0.44304	JGI_V11_PST130_P495938	0.580073	0.0208277
JGI_V11_PST130_P486654	0.12608	0.686317	JGI_V11_PST130_P493995	0.975425	0.0264699
JGI_V11_PST130_P489391	-0.477756	0.229101	JGI_V11_PST130_P491695	0.660253	0.00455147
JGI_V11_PST130_P494921	-0.0630177	0.89802	JGI_V11_PST130_P489615	-0.574812	0.0197837
JGI_V11_PST130_P503328	-0.178889	0.520458	JGI_V11_PST130_P499383	1.3521	0.024276
JGI_V11_PST130_P498420	0.0246704	0.95705	JGI_V11_PST130_P491608	0.621442	0.0275115
JGI_V11_PST130_P499685	-0.179234	0.765904	JGI_V11_PST130_P499675	-0.442768	0.0248028
JGI_V11_PST130_P501384	-0.766342	0.172511	JGI_V11_PST130_P498230	-0.559706	0.0321993
JGI_V11_PST130_P501252	0.047559	0.904174	JGI_V11_PST130_P490955	-1.31063	0.00176489
JGI_V11_PST130_P499166	0.0451269	0.925109	JGI_V11_PST130_P496969	1.08141	0.031594
JGI_V11_PST130_P489573	0.0271846	0.908041	JGI_V11_PST130_P488334	-0.86696	0.0186028
JGI_V11_PST130_P488418	0.156974	0.510905	JGI_V11_PST130_P497921	0.493436	0.0118847
JGI_V11_PST130_P492494	-0.022699	0.923343	JGI_V11_PST130_P494880	0.60119	0.0276842
JGI_V11_PST130_P494746	-0.107971	0.857374	JGI_V11_PST130_P498394	0.451789	0.0327111
JGI_V11_PST130_P492927	-0.011525	0.961096	JGI_V11_PST130_P499178	-0.532004	0.0224701
JGI_V11_PST130_P503237	0.0814827	0.728301	JGI_V11_PST130_P489182	-0.405969	0.0261874
JGI_V11_PST130_P499426	-0.0738058	0.754644	JGI_V11_PST130_P496171	-1.00267	0.0163018
JGI_V11_PST130_P494766	0.346997	0.440536	JGI_V11_PST130_P492992	-0.938484	0.0224279
JGI_V11_PST130_P500847	0.257528	0.297955	JGI_V11_PST130_P491068	-0.701422	0.0227977
JGI_V11_PST130_P504293	0.117058	0.79084	JGI_V11_PST130_P498797	-0.823293	0.00998859
JGI_V11_PST130_P500395	-0.653294	0.456252	JGI_V11_PST130_P490947	0.866519	0.023018
JGI_V11_PST130_P492350	-0.0916184	0.741636	JGI_V11_PST130_P495097	-0.895891	0.0190251
JGI_V11_PST130_P496281	-0.461527	0.324149	JGI_V11_PST130_P487533	0.632966	0.0176753
JGI_V11_PST130_P487366	0.254232	0.53246	JGI_V11_PST130_P489081	-0.52938	0.0175352
JGI_V11_PST130_P488690	-0.0615949	0.791224	JGI_V11_PST130_P500955	-0.529143	0.0266224
JGI_V11_PST130_P495244	-0.776939	0.13065	JGI_V11_PST130_P498139	0.566339	0.0187206
JGI_V11_PST130_P492500	-0.384295	0.316478	JGI_V11_PST130_P490606	-0.635782	0.0166072
JGI_V11_PST130_P503928	0.0698785	0.870036	JGI_V11_PST130_P489625	-1.2289	0.0179223
JGI_V11_PST130_P499313	-0.0406585	0.888776	JGI_V11_PST130_P489870	-0.510625	0.0105944
JGI_V11_PST130_P490253	0.0183603	0.965452	JGI_V11_PST130_P498173	1.36087	0.0251992
JGI_V11_PST130_P499821	-0.00450735	0.984827	JGI_V11_PST130_P489809	0.974996	0.0312526
JGI_V11_PST130_P499035	0.373313	0.185023	JGI_V11_PST130_P501897	0.716027	0.0316209
JGI_V11_PST130_P498892	0.190211	0.579328	JGI_V11_PST130_P487023	-1.29429	0.0280788
JGI_V11_PST130_P492511	-0.10776	0.647723	JGI_V11_PST130_P502578	-0.650425	0.0189428
JGI_V11_PST130_P490080	0.0310993	0.926056	JGI_V11_PST130_P499303	-0.435483	0.0182139
JGI_V11_PST130_P497394	0.652326	0.387773	JGI_V11_PST130_P503800	-0.48456	0.0266384
JGI_V11_PST130_P503201	0.218965	0.359548	JGI_V11_PST130_P503169	-0.474671	0.0248131
JGI_V11_PST130_P502221	0.470115	0.580724	JGI_V11_PST130_P500813	-0.6385	0.0157375
JGI_V11_PST130_P498167	-0.148517	0.597731	JGI_V11_PST130_P499500	0.66091	0.0253357
JGI_V11_PST130_P486685	0.0516011	0.847388	JGI_V11_PST130_P497630	0.658359	0.0330865
JGI_V11_PST130_P487573	0.162237	0.561516	JGI_V11_PST130_P493588	-0.882191	0.0330397
JGI_V11_PST130_P486837	0.331481	0.285589	JGI_V11_PST130_P491072	0.59305	0.02095
JGI_V11_PST130_P487261	0.0404746	0.9439	JGI_V11_PST130_P496112	1.35204	0.0151998
JGI_V11_PST130_P502563	0.420765	0.085955	JGI_V11_PST130_P498970	1.27732	0.0295631
JGI_V11_PST130_P501424	-0.113414	0.722279	JGI_V11_PST130_P490753	-0.751447	0.0325521
JGI_V11_PST130_P499328	0.221919	0.435063	JGI_V11_PST130_P498416	-0.616967	0.0181961
JGI_V11_PST130_P500173	0.228638	0.547628	JGI_V11_PST130_P495698	0.469266	0.0109647
JGI_V11_PST130_P494277	-0.907999	0.191983	JGI_V11_PST130_P493001	0.562388	0.00207787
JGI_V11_PST130_P502448	-0.220797	0.665205	JGI_V11_PST130_P504201	-1.45821	0.000849768
JGI_V11_PST130_P494554	-0.24633	0.794625	JGI_V11_PST130_P486951	-0.923915	0.0111963
JGI_V11_PST130_P502596	0.0178379	0.949649	JGI_V11_PST130_P493304	-0.586692	0.0284054
JGI_V11_PST130_P495655	0.0710921	0.77098	JGI_V11_PST130_P498569	1.52035	0.015482
JGI_V11_PST130_P498801	0.0798361	0.809205	JGI_V11_PST130_P502073	0.53344	0.00695793
JGI_V11_PST130_P496827	-0.768294	0.471297	JGI_V11_PST130_P487298	-0.543784	0.0238285
JGI_V11_PST130_P489496	-0.174977	0.731352	JGI_V11_PST130_P487029	-0.768861	0.0156671
JGI_V11_PST130_P499753	-0.151743	0.552542	JGI_V11_PST130_P490043	0.743281	0.0337945
JGI_V11_PST130_P488900	-0.399649	0.165151	JGI_V11_PST130_P495955	0.576901	0.030132
JGI_V11_PST130_P490189	0.00326765	0.993251	JGI_V11_PST130_P501943	0.617184	0.0154003
JGI_V11_PST130_P495879	-0.13574	0.879374	JGI_V11_PST130_P486626	-0.688018	0.0209456
JGI_V11_PST130_P499155	-0.0774778	0.845528	JGI_V11_PST130_P501770	-0.383493	0.0308314
JGI_V11_PST130_P501324	0.707078	0.443176	JGI_V11_PST130_P501789	0.501459	0.0209091
JGI_V11_PST130_P497431	0.422839	0.492972	JGI_V11_PST130_P497027	0.403908	0.0295846
JGI_V11_PST130_P499053	0.251336	0.36805	JGI_V11_PST130_P502202	-0.530032	0.00600215
JGI_V11_PST130_P487646	0.175321	0.603676	JGI_V11_PST130_P493321	-0.777173	0.0102189
JGI_V11_PST130_P503273	-0.357274	0.420881	JGI_V11_PST130_P499581	-0.602302	0.00908228
JGI_V11_PST130_P499444	-0.411649	0.573326	JGI_V11_PST130_P487462	-0.59379	0.0107268
JGI_V11_PST130_P492605	0.0929135	0.69075	JGI_V11_PST130_P495393	-1.28531	0.0157026
JGI_V11_PST130_P495858	0.258481	0.358741	JGI_V11_PST130_P500067	0.606103	0.0103073
JGI_V11_PST130_P499617	0.0155218	0.947796	JGI_V11_PST130_P491537	0.6742	0.0327188
JGI_V11_PST130_P491752	0.128663	0.619772	JGI_V11_PST130_P486785	-2.20634	0.0021884
JGI_V11_PST130_P502800	0.25694	0.608606	JGI_V11_PST130_P497585	-0.509583	0.0245924
JGI_V11_PST130_P492821	-0.123176	0.628575	JGI_V11_PST130_P489934	-1.37823	0.0225464
JGI_V11_PST130_P487233	-0.00941455	0.974438	JGI_V11_PST130_P497033	1.26779	0.028019
JGI_V11_PST130_P499598	0.228431	0.33462	JGI_V11_PST130_P499259	-1.49427	0.00446052
JGI_V11_PST130_P501049	0.190345	0.66158	JGI_V11_PST130_P493652	0.481226	0.0333008
JGI_V11_PST130_P501376	0.450187	0.39352	JGI_V11_PST130_P496718	-0.65223	0.0206153
JGI_V11_PST130_P496069	-0.163011	0.660121	JGI_V11_PST130_P498953	0.543535	0.00545332
JGI_V11_PST130_P503102	0.163845	0.614679	JGI_V11_PST130_P497839	0.702989	0.013387
JGI_V11_PST130_P494770	0.995861	0.190619	JGI_V11_PST130_P494358	-2.76761	0.000591659
JGI_V11_PST130_P493251	0.629315	0.145301	JGI_V11_PST130_P502520	-0.623267	0.0317619
JGI_V11_PST130_P494219	0.239825	0.532996	JGI_V11_PST130_P492823	-0.885883	0.033308
JGI_V11_PST130_P497296	-0.00972791	0.983806	JGI_V11_PST130_P503569	-0.850407	0.0303075
JGI_V11_PST130_P504432	-0.403853	0.345737	JGI_V11_PST130_P487102	-0.783891	0.00170767
JGI_V11_PST130_P497744	0.212169	0.477762	JGI_V11_PST130_P489301	0.888076	0.0159106
JGI_V11_PST130_P504471	-0.152225	0.536629	JGI_V11_PST130_P489911	-0.547983	0.00989465
JGI_V11_PST130_P500064	-0.343755	0.150213	JGI_V11_PST130_P488103	-0.465207	0.0233282
JGI_V11_PST130_P504105	0.157754	0.633004	JGI_V11_PST130_P502761	-0.585509	0.0321448
JGI_V11_PST130_P492674	0.130148	0.838359	JGI_V11_PST130_P493306	-0.397266	0.0272975
JGI_V11_PST130_P488521	0.661504	0.0711093	JGI_V11_PST130_P495857	-0.386826	0.029501
JGI_V11_PST130_P493933	-0.902739	0.273679	JGI_V11_PST130_P497289	-1.06755	0.0225388
JGI_V11_PST130_P502315	-0.0258002	0.925639	JGI_V11_PST130_P495095	0.615017	0.028476
JGI_V11_PST130_P492447	0.302886	0.335698	JGI_V11_PST130_P498326	0.61072	0.0239054
JGI_V11_PST130_P492237	0.393589	0.199156	JGI_V11_PST130_P496730	-0.445337	0.025054
JGI_V11_PST130_P491322	-0.255947	0.283653	JGI_V11_PST130_P490135	0.466329	0.0143624
JGI_V11_PST130_P493164	0.0512702	0.84801	JGI_V11_PST130_P496490	0.90442	0.0181208
JGI_V11_PST130_P488695	-0.474445	0.652214	JGI_V11_PST130_P498884	0.502008	0.0105566
JGI_V11_PST130_P500339	-0.0662478	0.901767	JGI_V11_PST130_P488302	-0.560258	0.0148765
JGI_V11_PST130_P499052	-0.215116	0.366881	JGI_V11_PST130_P492021	-0.737306	0.00643489
JGI_V11_PST130_P493451	0.193305	0.560048	JGI_V11_PST130_P497260	-0.544634	0.0192888
JGI_V11_PST130_P503596	0.389626	0.356066	JGI_V11_PST130_P488476	0.482505	0.0211664
JGI_V11_PST130_P501171	-0.151748	0.618984	JGI_V11_PST130_P502552	-0.722758	0.00480161
JGI_V11_PST130_P501677	-0.659603	0.376113	JGI_V11_PST130_P489861	-0.432142	0.0256057
JGI_V11_PST130_P497907	0.571256	0.300666	JGI_V11_PST130_P501568	0.423363	0.0221723
JGI_V11_PST130_P488378	0.20117	0.520991	JGI_V11_PST130_P500582	0.680631	0.0276317
JGI_V11_PST130_P503992	-1.04228	0.0734174	JGI_V11_PST130_P498353	-0.888677	0.00434075
JGI_V11_PST130_P501182	0.0373651	0.881824	JGI_V11_PST130_P488161	-0.666274	0.0240991
JGI_V11_PST130_P502478	-0.571023	0.245925	JGI_V11_PST130_P490738	-0.477228	0.0130729
JGI_V11_PST130_P495219	0.127389	0.869855	JGI_V11_PST130_P501640	0.75408	0.0141499
JGI_V11_PST130_P490833	0.134339	0.578729	JGI_V11_PST130_P499631	0.585981	0.015459
JGI_V11_PST130_P490867	-0.0629557	0.924718	JGI_V11_PST130_P495092	-0.927397	0.00112342
JGI_V11_PST130_P499940	0.0776121	0.738043	JGI_V11_PST130_P492785	1.22875	0.0334923
JGI_V11_PST130_P499472	0.389067	0.625568	JGI_V11_PST130_P503898	0.963383	0.00764094
JGI_V11_PST130_P502637	0.0882906	0.869004	JGI_V11_PST130_P488270	-0.714084	0.0284233
JGI_V11_PST130_P495707	-0.0806781	0.77526	JGI_V11_PST130_P496063	0.505036	0.0334496
JGI_V11_PST130_P501513	-0.210076	0.501177	JGI_V11_PST130_P503893	-0.49781	0.00891041
JGI_V11_PST130_P498480	-0.479965	0.110541	JGI_V11_PST130_P489239	0.496838	0.0174547
JGI_V11_PST130_P488036	0.202142	0.401736	JGI_V11_PST130_P502485	0.54085	0.00323962
JGI_V11_PST130_P494110	-0.0397197	0.875498	JGI_V11_PST130_P498165	-0.759421	0.00453253
JGI_V11_PST130_P491104	-0.244366	0.594118	JGI_V11_PST130_P493928	-1.65219	0.0116033
JGI_V11_PST130_P488205	-0.0883496	0.829027	JGI_V11_PST130_P498898	-0.396771	0.026404
JGI_V11_PST130_P490802	0.0751724	0.782685	JGI_V11_PST130_P497422	-1.19338	0.0300302
JGI_V11_PST130_P494241	-0.491724	0.133781	JGI_V11_PST130_P499319	0.644099	0.00771547
JGI_V11_PST130_P489936	0.0106301	0.974839	JGI_V11_PST130_P495966	-0.788887	0.0215789
JGI_V11_PST130_P497749	-0.165985	0.60154	JGI_V11_PST130_P500397	-0.417558	0.0265015
JGI_V11_PST130_P504130	0.0261135	0.911456	JGI_V11_PST130_P504237	-0.606619	0.0220646
JGI_V11_PST130_P500760	0.13601	0.71752	JGI_V11_PST130_P492718	-1.05967	0.00673347
JGI_V11_PST130_P502737	0.437185	0.540677	JGI_V11_PST130_P488608	-1.99977	0.017959
JGI_V11_PST130_P504128	-0.528873	0.535624	JGI_V11_PST130_P499401	0.468944	0.0278058
JGI_V11_PST130_P502580	-0.495942	0.443023	JGI_V11_PST130_P498088	0.786784	0.00966811
JGI_V11_PST130_P487067	-0.390887	0.608159	JGI_V11_PST130_P499743	-0.650924	0.00672759
JGI_V11_PST130_P488186	0.133027	0.64709	JGI_V11_PST130_P502803	-0.875406	0.0155579
JGI_V11_PST130_P502792	-1.0179	0.232751	JGI_V11_PST130_P494782	-0.797678	0.00700552
JGI_V11_PST130_P504234	-0.624869	0.347884	JGI_V11_PST130_P499213	0.427925	0.0184933
JGI_V11_PST130_P504613	-0.222268	0.367827	JGI_V11_PST130_P496289	-0.586014	0.026017
JGI_V11_PST130_P501833	0.114598	0.711458	JGI_V11_PST130_P501648	0.655606	0.0260306
JGI_V11_PST130_P487276	0.0744038	0.778998	JGI_V11_PST130_P486698	0.444355	0.0265906
JGI_V11_PST130_P498989	-0.341167	0.671005	JGI_V11_PST130_P496115	-1.16536	0.0154118
JGI_V11_PST130_P501107	-0.151428	0.560793	JGI_V11_PST130_P499380	-0.513524	0.0203761
JGI_V11_PST130_P493213	-0.101645	0.665156	JGI_V11_PST130_P489789	-0.431448	0.0315358
JGI_V11_PST130_P493752	-0.934596	0.143818	JGI_V11_PST130_P491865	0.61014	0.002774
JGI_V11_PST130_P500145	0.191423	0.477807	JGI_V11_PST130_P499953	-1.37038	0.021782
JGI_V11_PST130_P502333	-0.246158	0.464325	JGI_V11_PST130_P503586	0.512246	0.0248284
JGI_V11_PST130_P501003	-0.241374	0.749719	JGI_V11_PST130_P498840	0.514476	0.00707344
JGI_V11_PST130_P503238	1.47274	0.105146	JGI_V11_PST130_P487399	0.470435	0.0230322
JGI_V11_PST130_P504556	-0.179464	0.447881	JGI_V11_PST130_P491740	1.78608	0.0219852
JGI_V11_PST130_P497785	0.172992	0.546528	JGI_V11_PST130_P494400	-0.668571	0.0174877
JGI_V11_PST130_P499274	-0.522725	0.489114	JGI_V11_PST130_P496575	-1.42463	0.00539113
JGI_V11_PST130_P493665	0.0604691	0.799763	JGI_V11_PST130_P495338	-1.53947	0.0330263
JGI_V11_PST130_P491970	-0.410714	0.368891	JGI_V11_PST130_P501808	-2.53528	0.000772856
JGI_V11_PST130_P486735	0.0511139	0.891161	JGI_V11_PST130_P489628	-0.671628	0.0329594
JGI_V11_PST130_P500550	-1.08766	0.0543149	JGI_V11_PST130_P496045	0.598704	0.0209304
JGI_V11_PST130_P499749	0.171206	0.585605	JGI_V11_PST130_P497764	0.65016	0.0269972
JGI_V11_PST130_P496864	0.392117	0.391348	JGI_V11_PST130_P491967	-0.571297	0.0175128
JGI_V11_PST130_P502830	-0.110277	0.681307	JGI_V11_PST130_P502558	0.634082	0.00252383
JGI_V11_PST130_P501627	0.135711	0.587346	JGI_V11_PST130_P501911	-0.590173	0.0155268
JGI_V11_PST130_P503798	-0.0693228	0.941744	JGI_V11_PST130_P489933	-1.56489	0.0115964
JGI_V11_PST130_P501726	-0.945703	0.16592	JGI_V11_PST130_P498318	0.565267	0.00243739
JGI_V11_PST130_P499906	0.0646253	0.782526	JGI_V11_PST130_P495115	0.488716	0.0125741
JGI_V11_PST130_P492101	0.387657	0.600806	JGI_V11_PST130_P491471	0.771284	0.0264314
JGI_V11_PST130_P497788	-0.128954	0.795891	JGI_V11_PST130_P492627	-0.421612	0.0212642
JGI_V11_PST130_P502590	0.0253278	0.913066	JGI_V11_PST130_P501164	0.702295	0.00266592
JGI_V11_PST130_P491336	0.0812406	0.869141	JGI_V11_PST130_P502654	-0.450909	0.0109611
JGI_V11_PST130_P499699	0.132006	0.769182	JGI_V11_PST130_P504245	0.64106	0.0273716
JGI_V11_PST130_P497807	-0.362622	0.19595	JGI_V11_PST130_P503407	-0.423969	0.0318693
JGI_V11_PST130_P490255	-0.208239	0.701793	JGI_V11_PST130_P499762	0.495715	0.0107379
JGI_V11_PST130_P501314	0.000323579	0.999251	JGI_V11_PST130_P487602	-1.96038	0.00367343
JGI_V11_PST130_P504097	-0.465152	0.4449	JGI_V11_PST130_P501798	0.539971	0.0274059
JGI_V11_PST130_P491265	0.160743	0.565954	JGI_V11_PST130_P493593	0.422171	0.0224985
JGI_V11_PST130_P501442	-0.438779	0.207227	JGI_V11_PST130_P496970	0.467584	0.0213735
JGI_V11_PST130_P488083	0.227423	0.778697	JGI_V11_PST130_P502111	0.400356	0.0285469
JGI_V11_PST130_P500651	0.178737	0.495817	JGI_V11_PST130_P503731	-1.24353	0.0177147
JGI_V11_PST130_P488289	-0.0729972	0.762248	JGI_V11_PST130_P501320	-0.642016	0.0206089
JGI_V11_PST130_P498722	-0.0745335	0.763687	JGI_V11_PST130_P495421	1.31377	0.0276111
JGI_V11_PST130_P498404	-0.259581	0.616424	JGI_V11_PST130_P490436	-0.695723	0.0247699
JGI_V11_PST130_P492154	-0.231427	0.322022	JGI_V11_PST130_P495986	0.488356	0.020399
JGI_V11_PST130_P496855	-0.0934365	0.691375	JGI_V11_PST130_P498495	-0.943421	0.0155567
JGI_V11_PST130_P504261	0.00896154	0.971817	JGI_V11_PST130_P502491	0.621332	0.0223712
JGI_V11_PST130_P489309	0.633735	0.382083	JGI_V11_PST130_P491885	0.610601	0.00291585
JGI_V11_PST130_P493017	0.204408	0.395774	JGI_V11_PST130_P502786	0.467457	0.029968
JGI_V11_PST130_P492918	0.264851	0.763851	JGI_V11_PST130_P499589	-1.27617	0.0295336
JGI_V11_PST130_P502120	-0.0895836	0.806936	JGI_V11_PST130_P493742	-0.495264	0.0198534
JGI_V11_PST130_P488621	0.1388	0.775318	JGI_V11_PST130_P487609	-0.596221	0.0240367
JGI_V11_PST130_P487506	0.467784	0.621178	JGI_V11_PST130_P496517	-0.59518	0.00300109
JGI_V11_PST130_P492111	0.85024	0.224903	JGI_V11_PST130_P498735	0.779561	0.0251723
JGI_V11_PST130_P503998	0.159393	0.71227	JGI_V11_PST130_P496302	-0.506789	0.0208471
JGI_V11_PST130_P498857	0.342367	0.436177	JGI_V11_PST130_P496178	0.484842	0.0127783
JGI_V11_PST130_P488114	-0.304476	0.347367	JGI_V11_PST130_P502564	0.399364	0.0304523
JGI_V11_PST130_P497334	-0.0111589	0.983043	JGI_V11_PST130_P502205	0.617321	0.00650527
JGI_V11_PST130_P495065	-0.0712415	0.763689	JGI_V11_PST130_P487762	0.763813	0.0166539
JGI_V11_PST130_P489252	0.0576321	0.834524	JGI_V11_PST130_P489119	0.506086	0.00610932
JGI_V11_PST130_P498950	0.107303	0.664402	JGI_V11_PST130_P490934	-1.52814	0.0168421
JGI_V11_PST130_P497054	0.490869	0.426061	JGI_V11_PST130_P487477	-0.475382	0.0288296
JGI_V11_PST130_P487837	-0.0683069	0.780277	JGI_V11_PST130_P488154	-1.51184	0.0232001
JGI_V11_PST130_P499333	-0.179471	0.733397	JGI_V11_PST130_P501737	-0.912625	0.010842
JGI_V11_PST130_P496586	-0.0842555	0.887497	JGI_V11_PST130_P491762	-0.581198	0.0227991
JGI_V11_PST130_P492945	0.582767	0.508369	JGI_V11_PST130_P488076	-1.32118	0.0249374
JGI_V11_PST130_P502793	0.117926	0.709824	JGI_V11_PST130_P487308	0.574349	0.0221009
JGI_V11_PST130_P499095	0.216143	0.406472	JGI_V11_PST130_P502366	0.7391	0.0166067
JGI_V11_PST130_P492382	0.0259473	0.964784	JGI_V11_PST130_P487882	-0.882411	0.0145208
JGI_V11_PST130_P501757	0.221	0.754398	JGI_V11_PST130_P502690	-0.922526	0.0299791
JGI_V11_PST130_P489986	0.0782586	0.862621	JGI_V11_PST130_P502873	0.602924	0.0135382
JGI_V11_PST130_P494485	0.267545	0.266869	JGI_V11_PST130_P499896	-0.819619	0.0316328
JGI_V11_PST130_P489155	-0.348762	0.625292	JGI_V11_PST130_P490774	0.482392	0.0331887
JGI_V11_PST130_P503714	0.388659	0.210574	JGI_V11_PST130_P489464	0.459906	0.0128623
JGI_V11_PST130_P504294	0.269388	0.25881	JGI_V11_PST130_P487112	-0.4392	0.0336738
JGI_V11_PST130_P492804	-0.0794855	0.745458	JGI_V11_PST130_P494532	0.521771	0.0107459
JGI_V11_PST130_P492859	-0.262866	0.771728	JGI_V11_PST130_P494857	0.414339	0.0222985
JGI_V11_PST130_P488398	0.171113	0.800826	JGI_V11_PST130_P492351	0.611289	0.0134272
JGI_V11_PST130_P486722	-0.147831	0.695741	JGI_V11_PST130_P499677	-0.83991	0.0316999
JGI_V11_PST130_P489293	0.0857097	0.810867	JGI_V11_PST130_P500278	-0.505022	0.0178645
JGI_V11_PST130_P490140	0.0052444	0.982247	JGI_V11_PST130_P488379	0.576782	0.0277452
JGI_V11_PST130_P502925	-0.130331	0.887977	JGI_V11_PST130_P495598	-1.4451	0.0323729
JGI_V11_PST130_P495418	0.0455559	0.913537	JGI_V11_PST130_P490536	-0.65151	0.021625
JGI_V11_PST130_P502311	0.350991	0.386181	JGI_V11_PST130_P503502	0.443059	0.0312321
JGI_V11_PST130_P503740	0.521097	0.247692	JGI_V11_PST130_P497559	-0.828585	0.000437414
JGI_V11_PST130_P490919	-0.080698	0.869109	JGI_V11_PST130_P499091	-0.728121	0.0300286
JGI_V11_PST130_P496367	-0.738252	0.10111	JGI_V11_PST130_P503010	0.484684	0.0190943
JGI_V11_PST130_P488801	-0.195674	0.618369	JGI_V11_PST130_P491917	0.649442	0.0201731
JGI_V11_PST130_P489371	0.0804788	0.764593	JGI_V11_PST130_P496308	-0.582149	0.0167604
JGI_V11_PST130_P501289	0.0548973	0.824682	JGI_V11_PST130_P493469	-1.28769	0.00362622
JGI_V11_PST130_P488031	-0.305751	0.395462	JGI_V11_PST130_P499752	-0.53411	0.00812552
JGI_V11_PST130_P487683	-0.000811472	0.997244	JGI_V11_PST130_P497347	1.29666	0.0205914
JGI_V11_PST130_P490965	0.369967	0.420544	JGI_V11_PST130_P498374	-0.761358	0.00583059
JGI_V11_PST130_P498799	-0.170374	0.618788	JGI_V11_PST130_P494210	0.47156	0.00990114
JGI_V11_PST130_P499879	0.0690245	0.885059	JGI_V11_PST130_P502621	0.562098	0.00867964
JGI_V11_PST130_P487671	-0.824293	0.175761	JGI_V11_PST130_P500075	0.669834	0.0208651
JGI_V11_PST130_P488663	0.472642	0.557123	JGI_V11_PST130_P488783	-1.44096	0.00908257
JGI_V11_PST130_P488963	0.45363	0.556876	JGI_V11_PST130_P489495	0.643503	0.00922331
JGI_V11_PST130_P498405	-0.387967	0.141848	JGI_V11_PST130_P491213	1.34885	0.0200628
JGI_V11_PST130_P495629	0.0842976	0.839524	JGI_V11_PST130_P496729	0.537578	0.00948222
JGI_V11_PST130_P503833	0.440549	0.509758	JGI_V11_PST130_P491440	1.31629	0.024861
JGI_V11_PST130_P503024	0.812916	0.244587	JGI_V11_PST130_P494300	-0.85817	0.0281178
JGI_V11_PST130_P500668	0.563991	0.454451	JGI_V11_PST130_P489416	-0.816081	0.0186146
JGI_V11_PST130_P501602	0.223349	0.565381	JGI_V11_PST130_P500228	0.574233	0.0103221
JGI_V11_PST130_P496019	-0.170502	0.554007	JGI_V11_PST130_P499429	0.409372	0.0271161
JGI_V11_PST130_P496488	0.918603	0.210546	JGI_V11_PST130_P502223	-0.624063	0.00455241
JGI_V11_PST130_P500745	-0.0510586	0.902711	JGI_V11_PST130_P503760	0.43778	0.0170637
JGI_V11_PST130_P493836	0.0825943	0.840505	JGI_V11_PST130_P487492	-0.873501	0.0120004
JGI_V11_PST130_P504305	0.12009	0.651807	JGI_V11_PST130_P501208	0.45295	0.0220051
JGI_V11_PST130_P489124	-0.34199	0.342991	JGI_V11_PST130_P501581	-0.729105	0.00310787
JGI_V11_PST130_P497369	-1.08391	0.152095	JGI_V11_PST130_P488773	0.594223	0.0067086
JGI_V11_PST130_P499731	-0.0426319	0.857104	JGI_V11_PST130_P498826	0.506728	0.00839624
JGI_V11_PST130_P489588	0.312044	0.226271	JGI_V11_PST130_P498820	-0.81112	0.0164477
JGI_V11_PST130_P490289	-0.0848994	0.790382	JGI_V11_PST130_P494511	0.472613	0.0321296
JGI_V11_PST130_P488565	0.384929	0.639533	JGI_V11_PST130_P503880	0.67067	0.0245035
JGI_V11_PST130_P502978	0.0197722	0.957174	JGI_V11_PST130_P500617	-0.442331	0.0129943
JGI_V11_PST130_P487395	0.144327	0.567806	JGI_V11_PST130_P496258	-0.584598	0.0136727
JGI_V11_PST130_P498166	0.367966	0.114236	JGI_V11_PST130_P502026	-0.485527	0.0314748
JGI_V11_PST130_P501651	-0.0372209	0.892906	JGI_V11_PST130_P487082	-1.79159	0.00458274
JGI_V11_PST130_P502959	-0.241623	0.710423	JGI_V11_PST130_P493610	-1.15163	0.00766149
JGI_V11_PST130_P496777	-0.414793	0.236065	JGI_V11_PST130_P492814	1.16056	0.0271826
JGI_V11_PST130_P486635	-0.2004	0.394861	JGI_V11_PST130_P499456	-0.494064	0.0269055
JGI_V11_PST130_P501939	0.0673727	0.868335	JGI_V11_PST130_P490987	-1.00012	0.0315719
JGI_V11_PST130_P501975	0.449293	0.0871074	JGI_V11_PST130_P498999	0.550209	0.0206447
JGI_V11_PST130_P496314	0.204094	0.689381	JGI_V11_PST130_P496628	-2.0074	0.00638868
JGI_V11_PST130_P490423	0.0374535	0.927028	JGI_V11_PST130_P503828	0.561363	0.0224537
JGI_V11_PST130_P498337	-0.0268057	0.909566	JGI_V11_PST130_P486771	0.795506	0.0235045
JGI_V11_PST130_P501683	-0.205214	0.678722	JGI_V11_PST130_P497981	0.452641	0.0186625
JGI_V11_PST130_P490405	-0.113168	0.853703	JGI_V11_PST130_P495307	0.786603	0.0135466
JGI_V11_PST130_P500946	-0.166815	0.622062	JGI_V11_PST130_P487394	0.680576	0.013756
JGI_V11_PST130_P493055	-0.784295	0.275953	JGI_V11_PST130_P486711	0.420707	0.0235882
JGI_V11_PST130_P486759	-0.251237	0.553289	JGI_V11_PST130_P499988	-1.35254	0.0052566
JGI_V11_PST130_P502997	-0.197993	0.397532	JGI_V11_PST130_P504373	-0.585012	0.0283046
JGI_V11_PST130_P488010	0.561381	0.130544	JGI_V11_PST130_P493967	-1.04888	0.032819
JGI_V11_PST130_P499275	0.338045	0.322365	JGI_V11_PST130_P487304	0.404425	0.0313167
JGI_V11_PST130_P494180	0.0622724	0.878987	JGI_V11_PST130_P502587	-1.24298	0.0167201
JGI_V11_PST130_P487900	-0.293801	0.3568	JGI_V11_PST130_P499605	0.675667	0.00290406
JGI_V11_PST130_P504001	-0.00866393	0.970634	JGI_V11_PST130_P489054	0.441271	0.0232318
JGI_V11_PST130_P490090	-0.0620515	0.800616	JGI_V11_PST130_P492022	1.27649	0.0321953
JGI_V11_PST130_P501060	0.139597	0.615931	JGI_V11_PST130_P499287	0.731259	0.0143474
JGI_V11_PST130_P492893	0.322296	0.722751	JGI_V11_PST130_P501465	0.523429	0.014275
JGI_V11_PST130_P493112	-0.332042	0.369124	JGI_V11_PST130_P502994	0.667544	0.0308806
JGI_V11_PST130_P500585	0.31328	0.640237	JGI_V11_PST130_P492132	-0.829812	0.0320196
JGI_V11_PST130_P489237	-0.429034	0.394751	JGI_V11_PST130_P500305	1.05901	0.0143049
JGI_V11_PST130_P502158	-0.577516	0.341063	JGI_V11_PST130_P498068	-0.462783	0.0221403
JGI_V11_PST130_P497635	-0.542416	0.371967	JGI_V11_PST130_P488068	-0.673389	0.0201264
JGI_V11_PST130_P488087	0.215907	0.736084	JGI_V11_PST130_P500066	-0.581376	0.0145487
JGI_V11_PST130_P496162	-0.0608205	0.928216	JGI_V11_PST130_P499133	-0.608001	0.0148336
JGI_V11_PST130_P489707	-0.191031	0.801339	JGI_V11_PST130_P501072	0.490088	0.0085438
JGI_V11_PST130_P501552	-0.163542	0.488475	JGI_V11_PST130_P496854	-0.893518	0.0253811
JGI_V11_PST130_P497946	-0.189577	0.754548	JGI_V11_PST130_P499265	0.626509	0.022847
JGI_V11_PST130_P499217	0.175885	0.657928	JGI_V11_PST130_P501071	2.11026	0.00943057
JGI_V11_PST130_P501485	0.0416399	0.859824	JGI_V11_PST130_P501670	0.650476	0.00610509
JGI_V11_PST130_P488284	-0.404992	0.110608	JGI_V11_PST130_P500804	0.491523	0.029804
JGI_V11_PST130_P499920	1.08647	0.0639015	JGI_V11_PST130_P503710	0.826756	0.0111693
JGI_V11_PST130_P491580	-0.032567	0.962315	JGI_V11_PST130_P491720	0.474561	0.0137233
JGI_V11_PST130_P500097	-0.0871133	0.735551	JGI_V11_PST130_P488433	-0.815269	0.0171323
JGI_V11_PST130_P500399	0.341216	0.481432	JGI_V11_PST130_P502304	-0.45354	0.0261186
JGI_V11_PST130_P494396	0.160456	0.52167	JGI_V11_PST130_P504539	0.433646	0.0167272
JGI_V11_PST130_P497699	0.320144	0.544112	JGI_V11_PST130_P492743	-0.974359	0.0224205
JGI_V11_PST130_P493821	-0.209575	0.444043	JGI_V11_PST130_P490631	-1.07353	0.0188211
JGI_V11_PST130_P499999	-0.00609708	0.986955	JGI_V11_PST130_P502822	-0.802568	0.0188343
JGI_V11_PST130_P502527	-0.0420616	0.882674	JGI_V11_PST130_P496664	0.483595	0.0291668
JGI_V11_PST130_P496231	0.154318	0.5117	JGI_V11_PST130_P494623	1.48185	0.0297232
JGI_V11_PST130_P495656	-0.266886	0.286555	JGI_V11_PST130_P500669	-0.511382	0.0299015
JGI_V11_PST130_P503894	0.272094	0.752279	JGI_V11_PST130_P493558	-0.554997	0.0203907
JGI_V11_PST130_P486712	-0.279868	0.320395	JGI_V11_PST130_P499559	-0.457245	0.0117922
JGI_V11_PST130_P499469	0.00924187	0.969574	JGI_V11_PST130_P503770	1.16681	0.0218641
JGI_V11_PST130_P496233	0.117722	0.758748	JGI_V11_PST130_P499283	1.64413	0.00358828
JGI_V11_PST130_P502209	0.106253	0.867153	JGI_V11_PST130_P504528	0.461584	0.0259662
JGI_V11_PST130_P500893	0.00371573	0.987939	JGI_V11_PST130_P502698	-0.60285	0.0188699
JGI_V11_PST130_P496786	-0.20836	0.735099	JGI_V11_PST130_P497934	0.556029	0.0253631
JGI_V11_PST130_P496344	-0.506901	0.235793	JGI_V11_PST130_P495298	-0.690887	0.0289026
JGI_V11_PST130_P499990	0.0368217	0.880293	JGI_V11_PST130_P489706	-1.49306	0.00749499
JGI_V11_PST130_P503548	0.302893	0.27468	JGI_V11_PST130_P496843	-0.494157	0.0215618
JGI_V11_PST130_P495734	-0.377094	0.731607	JGI_V11_PST130_P502728	-0.481638	0.00844756
JGI_V11_PST130_P503184	0.208426	0.403037	JGI_V11_PST130_P493374	-0.772514	0.018777
JGI_V11_PST130_P501116	-0.508134	0.556207	JGI_V11_PST130_P501169	0.483735	0.0155512
JGI_V11_PST130_P497493	-0.0500703	0.922674	JGI_V11_PST130_P504213	1.2248	0.0326746
JGI_V11_PST130_P491201	-0.028257	0.921289	JGI_V11_PST130_P502344	-0.869457	0.00866639
JGI_V11_PST130_P503037	0.0610901	0.824083	JGI_V11_PST130_P494548	-0.793118	0.0333586
JGI_V11_PST130_P502655	-0.138205	0.651195	JGI_V11_PST130_P499284	0.672176	0.0143214
JGI_V11_PST130_P493755	0.192902	0.440289	JGI_V11_PST130_P502162	-0.414696	0.0338087
JGI_V11_PST130_P497342	0.0629959	0.79014	JGI_V11_PST130_P501643	0.405443	0.0271902
JGI_V11_PST130_P502125	0.639713	0.439521	JGI_V11_PST130_P490614	0.715168	0.00744742
JGI_V11_PST130_P496824	-0.0220974	0.930683	JGI_V11_PST130_P495450	0.518719	0.0240008
JGI_V11_PST130_P488230	0.0956151	0.769654	JGI_V11_PST130_P494479	1.43249	0.0172191
JGI_V11_PST130_P487723	0.374348	0.554787	JGI_V11_PST130_P500435	0.585621	0.0142578
JGI_V11_PST130_P504501	0.122492	0.856915	JGI_V11_PST130_P489869	-0.982756	0.0247453
JGI_V11_PST130_P502299	0.00533454	0.992997	JGI_V11_PST130_P501507	-1.20179	0.0332392
JGI_V11_PST130_P500119	-0.0320176	0.94024	JGI_V11_PST130_P503580	0.446539	0.0240035
JGI_V11_PST130_P498282	-0.488444	0.566089	JGI_V11_PST130_P500223	0.666588	0.0133109
JGI_V11_PST130_P493160	0.226176	0.395105	JGI_V11_PST130_P495181	-1.04815	0.00276032
JGI_V11_PST130_P501429	-0.0676391	0.785351	JGI_V11_PST130_P502340	-1.23521	0.0172287
JGI_V11_PST130_P490435	0.101636	0.833491	JGI_V11_PST130_P502389	-0.716755	0.0177167
JGI_V11_PST130_P486658	0.0308925	0.897673	JGI_V11_PST130_P499976	-0.482395	0.0265939
JGI_V11_PST130_P501237	-0.0742085	0.759214	JGI_V11_PST130_P499695	-0.529139	0.028708
JGI_V11_PST130_P503629	-0.10068	0.878512	JGI_V11_PST130_P501304	0.531783	0.00410895
JGI_V11_PST130_P486923	-0.152871	0.591808	JGI_V11_PST130_P503132	-0.478826	0.0152822
JGI_V11_PST130_P496982	0.299206	0.231723	JGI_V11_PST130_P493925	0.694148	0.0060604
JGI_V11_PST130_P497861	0.0168881	0.948951	JGI_V11_PST130_P499992	-0.546568	0.0166385
JGI_V11_PST130_P498941	0.140336	0.738066	JGI_V11_PST130_P502681	0.7019	0.00550806
JGI_V11_PST130_P497913	0.111169	0.641123	JGI_V11_PST130_P502921	-0.797442	0.024804
JGI_V11_PST130_P491346	-0.152653	0.512815	JGI_V11_PST130_P501477	0.614686	0.0182487
JGI_V11_PST130_P496645	-0.038454	0.928078	JGI_V11_PST130_P491510	0.743499	0.0108919
JGI_V11_PST130_P501948	0.469904	0.512921	JGI_V11_PST130_P498091	-0.496526	0.0223997
JGI_V11_PST130_P493244	0.313387	0.235645	JGI_V11_PST130_P490020	0.834433	0.0168343
JGI_V11_PST130_P488811	-0.291118	0.676194	JGI_V11_PST130_P495287	1.52429	0.0274677
JGI_V11_PST130_P497908	0.0285421	0.912694	JGI_V11_PST130_P499006	0.681145	0.0117308
JGI_V11_PST130_P502043	-0.0435237	0.874291	JGI_V11_PST130_P501143	-0.655707	0.016507
JGI_V11_PST130_P490668	-0.10194	0.781332	JGI_V11_PST130_P502177	0.72391	0.00544359
JGI_V11_PST130_P493646	-0.141249	0.566866	JGI_V11_PST130_P489717	-0.910644	0.0127288
JGI_V11_PST130_P502853	0.353001	0.511048	JGI_V11_PST130_P502963	1.28334	0.0271263
JGI_V11_PST130_P500607	-0.336062	0.378493	JGI_V11_PST130_P498235	0.577866	0.0142449
JGI_V11_PST130_P494359	0.320665	0.703233	JGI_V11_PST130_P490146	-0.508695	0.00865429
JGI_V11_PST130_P502926	-0.0974115	0.819681	JGI_V11_PST130_P498216	0.493885	0.0223423
JGI_V11_PST130_P489923	-0.16743	0.508923	JGI_V11_PST130_P489374	-1.41383	0.0151194
JGI_V11_PST130_P504527	-0.172843	0.707475	JGI_V11_PST130_P500152	-0.597521	0.0089038
JGI_V11_PST130_P489929	-0.0946577	0.685848	JGI_V11_PST130_P501609	-0.781207	0.00992003
JGI_V11_PST130_P488883	0.0513989	0.84198	JGI_V11_PST130_P501464	0.638052	0.00653165
JGI_V11_PST130_P490349	0.594723	0.415131	JGI_V11_PST130_P498057	1.15006	0.0182988
JGI_V11_PST130_P489767	0.0950086	0.719903	JGI_V11_PST130_P487949	0.491603	0.011797
JGI_V11_PST130_P488532	-0.313244	0.627129	JGI_V11_PST130_P489955	-0.395559	0.0262348
JGI_V11_PST130_P502069	0.327527	0.537488	JGI_V11_PST130_P498570	0.723682	0.0153775
JGI_V11_PST130_P501032	-0.331446	0.208519	JGI_V11_PST130_P495596	0.540651	0.0118061
JGI_V11_PST130_P492566	-0.0797147	0.821322	JGI_V11_PST130_P487549	0.581193	0.00697262
JGI_V11_PST130_P487866	0.206676	0.477041	JGI_V11_PST130_P495715	-1.23524	0.023842
JGI_V11_PST130_P496916	0.0841637	0.788618	JGI_V11_PST130_P503435	-0.604205	0.0144829
JGI_V11_PST130_P502310	-0.100838	0.667469	JGI_V11_PST130_P491961	-0.795672	0.0253248
JGI_V11_PST130_P490488	0.248353	0.44321	JGI_V11_PST130_P501047	0.425184	0.0271826
JGI_V11_PST130_P502410	-0.472306	0.115729	JGI_V11_PST130_P501045	0.778407	0.00714651
JGI_V11_PST130_P492150	0.413442	0.297634	JGI_V11_PST130_P499040	0.461057	0.0202279
JGI_V11_PST130_P490778	0.174463	0.50463	JGI_V11_PST130_P501436	0.734314	0.0275421
JGI_V11_PST130_P501097	-0.13294	0.603811	JGI_V11_PST130_P503963	0.638657	0.0251181
JGI_V11_PST130_P492033	0.0549531	0.864257	JGI_V11_PST130_P491418	1.41245	0.0312465
JGI_V11_PST130_P489228	0.277186	0.449452	JGI_V11_PST130_P496703	0.575848	0.0212688
JGI_V11_PST130_P501057	-0.0184932	0.938942	JGI_V11_PST130_P504309	0.607124	0.030494
JGI_V11_PST130_P495846	-0.126827	0.642681	JGI_V11_PST130_P500475	-0.93536	0.0209707
JGI_V11_PST130_P504585	-0.222586	0.606582	JGI_V11_PST130_P493421	-0.866861	0.0278242
JGI_V11_PST130_P498663	-0.0262951	0.912448	JGI_V11_PST130_P489638	0.5607	0.0315517
JGI_V11_PST130_P494600	0.278037	0.716358	JGI_V11_PST130_P488498	0.412994	0.0240708
JGI_V11_PST130_P503057	0.0337477	0.936939	JGI_V11_PST130_P502977	1.41679	0.0258155
JGI_V11_PST130_P493499	-0.100642	0.672707	JGI_V11_PST130_P492460	-0.801357	0.0208543
JGI_V11_PST130_P502532	0.871953	0.316148	JGI_V11_PST130_P488568	1.36207	0.0274927
JGI_V11_PST130_P503124	0.0899822	0.709845	JGI_V11_PST130_P495185	0.840505	0.0234183
JGI_V11_PST130_P487371	-0.141542	0.672871	JGI_V11_PST130_P504566	0.476004	0.0229239
JGI_V11_PST130_P489009	-0.170192	0.520016	JGI_V11_PST130_P500154	0.532935	0.00683708
JGI_V11_PST130_P497639	-0.197838	0.696266	JGI_V11_PST130_P495999	0.474746	0.0299196
JGI_V11_PST130_P488194	-0.393296	0.20595	JGI_V11_PST130_P499599	0.509256	0.0309648
JGI_V11_PST130_P490312	0.559929	0.45561	JGI_V11_PST130_P499014	0.510992	0.0177445
JGI_V11_PST130_P488082	-0.0193115	0.942387	JGI_V11_PST130_P489362	-1.20163	0.0196353
JGI_V11_PST130_P494966	-0.0445174	0.887268	JGI_V11_PST130_P502514	-0.707751	0.0276656
JGI_V11_PST130_P493470	0.00747763	0.974744	JGI_V11_PST130_P502225	0.526495	0.021936
JGI_V11_PST130_P492387	-0.0495687	0.891596	JGI_V11_PST130_P501449	-0.389572	0.0299871
JGI_V11_PST130_P498426	-0.930761	0.143943	JGI_V11_PST130_P498650	0.788135	0.0217506
JGI_V11_PST130_P491781	0.0836404	0.724916	JGI_V11_PST130_P494565	0.655003	0.0172687
JGI_V11_PST130_P487999	-0.584937	0.187542	JGI_V11_PST130_P492827	0.504205	0.0116792
JGI_V11_PST130_P501899	0.00017633	0.999404	JGI_V11_PST130_P500317	0.430018	0.0219971
JGI_V11_PST130_P491753	0.492238	0.189446	JGI_V11_PST130_P494373	-0.673357	0.0121038
JGI_V11_PST130_P494151	0.25447	0.560787	JGI_V11_PST130_P503633	0.526042	0.00842993
JGI_V11_PST130_P501172	0.02104	0.928714	JGI_V11_PST130_P489262	-0.48463	0.0100457
JGI_V11_PST130_P488435	0.426499	0.23585	JGI_V11_PST130_P503154	-0.612004	0.0293084
JGI_V11_PST130_P487689	0.0705057	0.772105	JGI_V11_PST130_P500980	0.455008	0.0179512
JGI_V11_PST130_P501268	-0.0552184	0.844856	JGI_V11_PST130_P497892	-0.404024	0.02542
JGI_V11_PST130_P499019	0.0489401	0.858208	JGI_V11_PST130_P487259	-0.688647	0.0042039
JGI_V11_PST130_P496129	0.406436	0.436385	JGI_V11_PST130_P495786	0.663147	0.0239484
JGI_V11_PST130_P495892	0.263087	0.758807	JGI_V11_PST130_P487857	-0.382675	0.0325326
JGI_V11_PST130_P491517	-0.042708	0.885161	JGI_V11_PST130_P500184	0.421032	0.0221429
JGI_V11_PST130_P489840	0.189438	0.469659	JGI_V11_PST130_P500361	0.716404	0.0292974
JGI_V11_PST130_P487847	-0.659655	0.0255347	JGI_V11_PST130_P497791	-0.599258	0.0244775
JGI_V11_PST130_P489917	0.849624	0.0351585	JGI_V11_PST130_P486839	0.702932	0.0111893
JGI_V11_PST130_P487066	-0.327966	0.618299	JGI_V11_PST130_P500670	-0.388616	0.0294865
JGI_V11_PST130_P501332	0.0881471	0.713199	JGI_V11_PST130_P490470	-0.902413	0.0234801
JGI_V11_PST130_P486717	0.259205	0.306272	JGI_V11_PST130_P494577	0.652016	0.0168617
JGI_V11_PST130_P492529	0.278384	0.622195	JGI_V11_PST130_P503488	0.594193	0.0014761
JGI_V11_PST130_P493475	0.540603	0.409779	JGI_V11_PST130_P492730	-0.615186	0.012899
JGI_V11_PST130_P486823	0.12201	0.652311	JGI_V11_PST130_P490323	1.60049	0.0310761
JGI_V11_PST130_P499851	0.893836	0.368241	JGI_V11_PST130_P490256	1.9805	0.00806038
JGI_V11_PST130_P487912	0.221032	0.447969	JGI_V11_PST130_P487026	1.01875	0.0268932
JGI_V11_PST130_P490765	-0.13118	0.59509	JGI_V11_PST130_P488030	-1.0127	0.0245264
JGI_V11_PST130_P493386	-0.136346	0.830956	JGI_V11_PST130_P502662	0.606097	0.0186741
JGI_V11_PST130_P497036	0.515027	0.047781	JGI_V11_PST130_P491084	-0.86503	0.0303664
JGI_V11_PST130_P502359	-0.113963	0.634018	JGI_V11_PST130_P504521	0.511701	0.0189833
JGI_V11_PST130_P487621	0.556526	0.293087	JGI_V11_PST130_P487155	0.491877	0.020437
JGI_V11_PST130_P487995	0.162239	0.519721	JGI_V11_PST130_P500845	0.441388	0.0216118
JGI_V11_PST130_P490458	-0.0118216	0.971342	JGI_V11_PST130_P492012	0.675829	0.0240454
JGI_V11_PST130_P488266	-0.0192323	0.942243	JGI_V11_PST130_P489218	0.789401	0.00155776
JGI_V11_PST130_P491284	0.128416	0.592393	JGI_V11_PST130_P494115	-0.71356	0.00113795
JGI_V11_PST130_P499714	0.287622	0.468385	JGI_V11_PST130_P502200	0.617613	0.00507174
JGI_V11_PST130_P489011	0.642597	0.374117	JGI_V11_PST130_P490722	0.560597	0.0270821
JGI_V11_PST130_P496847	-0.424988	0.225722	JGI_V11_PST130_P499190	0.657921	0.0136955
JGI_V11_PST130_P503095	0.0088812	0.98088	JGI_V11_PST130_P501142	-1.21609	0.019712
JGI_V11_PST130_P503636	0.102877	0.688938	JGI_V11_PST130_P500413	0.71974	0.0105699
JGI_V11_PST130_P487214	0.128392	0.686244	JGI_V11_PST130_P499583	0.492077	0.0183224
JGI_V11_PST130_P497040	0.640602	0.323735	JGI_V11_PST130_P503867	0.460409	0.0228068
JGI_V11_PST130_P497492	0.104434	0.699536	JGI_V11_PST130_P487177	0.597548	0.0294759
JGI_V11_PST130_P487577	0.257097	0.278953	JGI_V11_PST130_P497191	0.606296	0.0222365
JGI_V11_PST130_P500299	0.244576	0.644236	JGI_V11_PST130_P497444	-0.419583	0.0328734
JGI_V11_PST130_P500499	-0.251011	0.312361	JGI_V11_PST130_P488388	0.487868	0.0214503
JGI_V11_PST130_P502018	-0.453015	0.554649	JGI_V11_PST130_P498290	-0.617877	0.0151902
JGI_V11_PST130_P498979	-0.379869	0.286432	JGI_V11_PST130_P499826	-0.64021	0.0113506
JGI_V11_PST130_P503722	-0.0110753	0.963819	JGI_V11_PST130_P499958	0.863804	0.0225158
JGI_V11_PST130_P504081	-0.553192	0.211548	JGI_V11_PST130_P495912	0.438249	0.0292426
JGI_V11_PST130_P498132	-0.14265	0.542343	JGI_V11_PST130_P502412	0.685635	0.0268836
JGI_V11_PST130_P500939	0.040863	0.951775	JGI_V11_PST130_P488202	0.610809	0.00611973
JGI_V11_PST130_P503100	-0.312874	0.743376	JGI_V11_PST130_P488517	-0.746472	0.0146728
JGI_V11_PST130_P494467	0.697103	0.330475	JGI_V11_PST130_P503814	-0.432905	0.0296171
JGI_V11_PST130_P495354	-0.115155	0.734826	JGI_V11_PST130_P497975	0.75467	0.0138398
JGI_V11_PST130_P497564	0.100279	0.884886	JGI_V11_PST130_P499379	0.438133	0.0200031
JGI_V11_PST130_P488357	0.0414018	0.904491	JGI_V11_PST130_P503485	-0.757605	0.0271695
JGI_V11_PST130_P499861	-0.450025	0.546715	JGI_V11_PST130_P498316	-0.636264	0.0127023
JGI_V11_PST130_P497714	0.0587801	0.80522	JGI_V11_PST130_P493917	0.440487	0.027916
JGI_V11_PST130_P503879	0.294455	0.268822	JGI_V11_PST130_P491433	1.54664	0.00715344
JGI_V11_PST130_P489763	0.0535126	0.857002	JGI_V11_PST130_P498895	-0.660774	0.0272017
JGI_V11_PST130_P490485	0.208204	0.640515	JGI_V11_PST130_P486847	-1.29409	0.01825
JGI_V11_PST130_P503272	0.144373	0.548111	JGI_V11_PST130_P488132	0.435971	0.0187757
JGI_V11_PST130_P498032	0.162515	0.556671	JGI_V11_PST130_P503260	1.44531	0.00906848
JGI_V11_PST130_P499754	-0.185935	0.556398	JGI_V11_PST130_P501711	0.628226	0.00212306
JGI_V11_PST130_P489750	0.100825	0.890121	JGI_V11_PST130_P493208	0.479854	0.0156369
JGI_V11_PST130_P493491	-0.195487	0.714119	JGI_V11_PST130_P501592	0.467464	0.0116761
JGI_V11_PST130_P500858	-0.188789	0.503068	JGI_V11_PST130_P491237	-0.865901	0.0113673
JGI_V11_PST130_P498261	-0.0200083	0.935102	JGI_V11_PST130_P497902	-1.06916	0.00832833
JGI_V11_PST130_P490533	0.48098	0.60841	JGI_V11_PST130_P501339	0.543505	0.0318291
JGI_V11_PST130_P503368	0.0737009	0.868947	JGI_V11_PST130_P493076	-0.810068	0.0132872
JGI_V11_PST130_P487638	-0.086084	0.823174	JGI_V11_PST130_P503729	0.509264	0.0223971
JGI_V11_PST130_P498359	-0.252599	0.307157	JGI_V11_PST130_P492193	-0.636159	0.0136206
JGI_V11_PST130_P488274	-0.251134	0.643036	JGI_V11_PST130_P503600	0.667366	0.0279898
JGI_V11_PST130_P494811	-0.465393	0.0531296	JGI_V11_PST130_P493468	0.955008	0.0315443
JGI_V11_PST130_P500706	0.9204	0.18771	JGI_V11_PST130_P503616	-0.420539	0.019089
JGI_V11_PST130_P499840	-0.336088	0.581495	JGI_V11_PST130_P500181	0.558877	0.0245043
JGI_V11_PST130_P487345	0.0575959	0.820764	JGI_V11_PST130_P503422	-0.511211	0.0144877
JGI_V11_PST130_P489079	0.759635	0.387597	JGI_V11_PST130_P488625	-0.907872	0.0128228
JGI_V11_PST130_P498222	0.239886	0.472985	JGI_V11_PST130_P498407	0.467776	0.0317462
JGI_V11_PST130_P501756	-0.51626	0.145625	JGI_V11_PST130_P501290	0.396247	0.032499
JGI_V11_PST130_P486790	-0.114181	0.625857	JGI_V11_PST130_P499349	-0.417814	0.0220485
JGI_V11_PST130_P499187	-0.0367493	0.931692	JGI_V11_PST130_P494996	0.73189	0.0325223
JGI_V11_PST130_P492388	-0.18652	0.644536	JGI_V11_PST130_P492996	-1.19703	0.00439597
JGI_V11_PST130_P504092	0.394109	0.625251	JGI_V11_PST130_P504272	1.78263	0.0280914
JGI_V11_PST130_P499322	0.0574364	0.845244	JGI_V11_PST130_P503902	0.796735	0.0336014
JGI_V11_PST130_P492353	0.149045	0.862415	JGI_V11_PST130_P487428	-1.08966	0.0227894
JGI_V11_PST130_P487271	-0.0341693	0.887348	JGI_V11_PST130_P499296	0.417377	0.033844
JGI_V11_PST130_P495245	-0.0626386	0.903941	JGI_V11_PST130_P497840	-0.685967	0.00356841
JGI_V11_PST130_P499644	-0.0520767	0.836068	JGI_V11_PST130_P503130	0.878608	0.00497476
JGI_V11_PST130_P494536	-1.18704	0.0989201	JGI_V11_PST130_P498914	0.609611	0.00981401
JGI_V11_PST130_P502844	0.11057	0.779999	JGI_V11_PST130_P496603	-1.02227	0.00637711
JGI_V11_PST130_P490481	0.287245	0.618907	JGI_V11_PST130_P490325	0.714363	0.00940899
JGI_V11_PST130_P493082	-0.125866	0.689776	JGI_V11_PST130_P498813	-0.67855	0.0336195
JGI_V11_PST130_P499264	1.032	0.202854	JGI_V11_PST130_P491294	-0.985543	0.0193446
JGI_V11_PST130_P490889	0.364605	0.645176	JGI_V11_PST130_P492024	-0.681627	0.0246155
JGI_V11_PST130_P504284	0.00469831	0.985692	JGI_V11_PST130_P492654	1.97071	0.00103345
JGI_V11_PST130_P503434	-0.22143	0.507727	JGI_V11_PST130_P494686	0.450048	0.0335711
JGI_V11_PST130_P488430	0.368017	0.393865	JGI_V11_PST130_P503349	0.497878	0.026278
JGI_V11_PST130_P493000	-0.0973401	0.724813	JGI_V11_PST130_P495107	0.566435	0.0229276
JGI_V11_PST130_P499145	0.237109	0.752238	JGI_V11_PST130_P499853	0.502559	0.0275847
JGI_V11_PST130_P490692	-0.14303	0.545035	JGI_V11_PST130_P500710	-0.400404	0.0255668
JGI_V11_PST130_P494800	0.541608	0.346128	JGI_V11_PST130_P499671	-0.587964	0.0122546
JGI_V11_PST130_P491169	0.61001	0.408268	JGI_V11_PST130_P495040	-1.59736	0.0191106
JGI_V11_PST130_P488775	1.02837	0.319273	JGI_V11_PST130_P487658	0.423595	0.026205
JGI_V11_PST130_P500934	-0.00676285	0.986384	JGI_V11_PST130_P502119	1.35096	0.0323568
JGI_V11_PST130_P489199	0.170656	0.486856	JGI_V11_PST130_P500616	-0.846906	0.00914775
JGI_V11_PST130_P490974	1.30974	0.157999	JGI_V11_PST130_P487647	0.578074	0.0330603
JGI_V11_PST130_P503106	0.124894	0.702122	JGI_V11_PST130_P498334	0.538846	0.00315443
JGI_V11_PST130_P500767	0.0267864	0.928051	JGI_V11_PST130_P495923	1.01825	0.00961626
JGI_V11_PST130_P498623	0.395556	0.161895	JGI_V11_PST130_P493808	-0.599411	0.0107083
JGI_V11_PST130_P496519	0.23977	0.447187	JGI_V11_PST130_P493920	0.722228	0.0321314
JGI_V11_PST130_P498279	0.197596	0.400608	JGI_V11_PST130_P501701	-0.713728	0.0051676
JGI_V11_PST130_P498564	-0.011441	0.96123	JGI_V11_PST130_P503595	-1.02286	0.0281245
JGI_V11_PST130_P497720	-0.0952706	0.825202	JGI_V11_PST130_P500713	-0.929386	0.0262696
JGI_V11_PST130_P500520	0.801593	0.275423	JGI_V11_PST130_P492958	0.506586	0.0241856
JGI_V11_PST130_P488137	-0.802298	0.195138	JGI_V11_PST130_P490726	-0.616891	0.0321043
JGI_V11_PST130_P493191	0.467863	0.555213	JGI_V11_PST130_P488189	0.577451	0.00413375
JGI_V11_PST130_P490137	-0.237181	0.601494	JGI_V11_PST130_P498408	-0.657873	0.00815235
JGI_V11_PST130_P497864	-0.156119	0.795987	JGI_V11_PST130_P490711	0.522103	0.00438162
JGI_V11_PST130_P488612	-0.0740372	0.868011	JGI_V11_PST130_P502743	0.538725	0.0269051
JGI_V11_PST130_P492620	0.231554	0.734303	JGI_V11_PST130_P504461	0.48939	0.0243512
JGI_V11_PST130_P502365	-0.135826	0.579339	JGI_V11_PST130_P487254	0.521168	0.0146451
JGI_V11_PST130_P498200	-0.183721	0.584667	JGI_V11_PST130_P487874	-0.467478	0.0147339
JGI_V11_PST130_P497804	-0.0477693	0.839507	JGI_V11_PST130_P499777	-0.646868	0.0113614
JGI_V11_PST130_P499288	0.154832	0.67736	JGI_V11_PST130_P500842	0.494705	0.0336092
JGI_V11_PST130_P492784	-0.186973	0.784351	JGI_V11_PST130_P494502	-1.00037	0.021254
JGI_V11_PST130_P491799	-0.225245	0.385255	JGI_V11_PST130_P503807	-1.09327	0.00745398
JGI_V11_PST130_P499991	-0.0729011	0.753814	JGI_V11_PST130_P487536	0.675657	0.0321051
JGI_V11_PST130_P490076	0.175303	0.653146	JGI_V11_PST130_P486713	-1.15198	0.0127988
JGI_V11_PST130_P486708	-0.173103	0.472918	JGI_V11_PST130_P501199	0.756559	0.00884082
JGI_V11_PST130_P497460	0.383505	0.499725	JGI_V11_PST130_P501607	0.433647	0.0275093
JGI_V11_PST130_P501348	0.148416	0.61967	JGI_V11_PST130_P488141	1.66866	0.0286911
JGI_V11_PST130_P502562	-0.195455	0.505178	JGI_V11_PST130_P500535	-0.8684	0.000651349
JGI_V11_PST130_P496570	0.153522	0.81601	JGI_V11_PST130_P502271	0.442452	0.0336502
JGI_V11_PST130_P501662	-0.19892	0.401605	JGI_V11_PST130_P504112	0.589535	0.030906
JGI_V11_PST130_P490750	-0.0201775	0.931928	JGI_V11_PST130_P502539	-0.960976	0.0053755
JGI_V11_PST130_P491313	0.33482	0.345844	JGI_V11_PST130_P493504	0.531055	0.0225905
JGI_V11_PST130_P498867	-0.292923	0.506779	JGI_V11_PST130_P493429	0.653049	0.00562999
JGI_V11_PST130_P488187	-0.566688	0.476383	JGI_V11_PST130_P498134	-1.24381	0.000725004
JGI_V11_PST130_P493375	0.159676	0.655627	JGI_V11_PST130_P498842	-0.434981	0.01415
JGI_V11_PST130_P496098	0.309207	0.261851	JGI_V11_PST130_P499643	-1.1906	0.00733319
JGI_V11_PST130_P487468	0.574314	0.295784	JGI_V11_PST130_P503620	0.717442	0.0116595
JGI_V11_PST130_P503449	0.0836607	0.74534	JGI_V11_PST130_P493277	-0.636695	0.0175121
JGI_V11_PST130_P495344	0.297725	0.40131	JGI_V11_PST130_P497824	0.406646	0.0318746
JGI_V11_PST130_P489690	-0.303431	0.45037	JGI_V11_PST130_P499467	-0.494807	0.023065
JGI_V11_PST130_P494339	-0.0549186	0.934184	JGI_V11_PST130_P501000	0.500165	0.00719773
JGI_V11_PST130_P488895	0.932648	0.269462	JGI_V11_PST130_P499086	-0.413257	0.0213328
JGI_V11_PST130_P501832	-0.133941	0.882537	JGI_V11_PST130_P490228	-0.557684	0.0182156
JGI_V11_PST130_P502185	0.160672	0.508187	JGI_V11_PST130_P496787	-0.495554	0.0171937
JGI_V11_PST130_P493212	0.200966	0.405349	JGI_V11_PST130_P500188	0.650824	0.00628921
JGI_V11_PST130_P489435	-0.0218279	0.933795	JGI_V11_PST130_P501039	0.615913	0.00489891
JGI_V11_PST130_P504263	0.0188784	0.942153	JGI_V11_PST130_P495597	-0.768013	0.0206452
JGI_V11_PST130_P493604	0.143735	0.589954	JGI_V11_PST130_P489434	-2.00891	0.00523
JGI_V11_PST130_P489737	0.117425	0.852451	JGI_V11_PST130_P499566	-0.46501	0.00959017
JGI_V11_PST130_P499833	-0.246084	0.554749	JGI_V11_PST130_P487255	0.501112	0.0132516
JGI_V11_PST130_P490260	-0.94038	0.259876	JGI_V11_PST130_P489282	-0.762727	0.0308316
JGI_V11_PST130_P493257	0.165891	0.504042	JGI_V11_PST130_P487224	-0.477375	0.0264505
JGI_V11_PST130_P495176	-0.161328	0.762666	JGI_V11_PST130_P498747	-0.438944	0.0336775
JGI_V11_PST130_P490746	0.178437	0.723914	JGI_V11_PST130_P495071	-0.850271	0.0178084
JGI_V11_PST130_P492736	0.0966329	0.704802	JGI_V11_PST130_P499315	0.569823	0.00397878
JGI_V11_PST130_P496092	0.205008	0.513507	JGI_V11_PST130_P491142	1.5512	0.0246936
JGI_V11_PST130_P500418	-0.0350509	0.881725	JGI_V11_PST130_P503560	-0.925357	0.00457461
JGI_V11_PST130_P499901	0.024055	0.925856	JGI_V11_PST130_P495238	0.472695	0.0129797
JGI_V11_PST130_P498832	0.138877	0.569198	JGI_V11_PST130_P490702	1.50518	0.0318544
JGI_V11_PST130_P496569	-0.730032	0.37144	JGI_V11_PST130_P499591	0.541578	0.00421872
JGI_V11_PST130_P493477	-0.197479	0.397392	JGI_V11_PST130_P488424	0.601478	0.0207952
JGI_V11_PST130_P502460	0.468763	0.550977	JGI_V11_PST130_P490143	0.595766	0.0257877
JGI_V11_PST130_P504568	0.0240174	0.958832	JGI_V11_PST130_P494719	-0.978214	0.017937
JGI_V11_PST130_P496316	0.136122	0.597443	JGI_V11_PST130_P487244	0.546389	0.0204272
JGI_V11_PST130_P486680	0.16761	0.579684	JGI_V11_PST130_P487425	0.392052	0.0326238
JGI_V11_PST130_P491368	-0.382469	0.14914	JGI_V11_PST130_P488590	-1.76157	0.0107237
JGI_V11_PST130_P503047	-0.283856	0.658177	JGI_V11_PST130_P499051	-0.793781	0.00940018
JGI_V11_PST130_P493970	-0.058825	0.873681	JGI_V11_PST130_P503528	0.410483	0.0258993
JGI_V11_PST130_P489826	-0.436635	0.358947	JGI_V11_PST130_P487898	-0.854273	0.00596974
JGI_V11_PST130_P502965	0.121801	0.63472	JGI_V11_PST130_P500783	0.410512	0.0264042
JGI_V11_PST130_P486896	0.30942	0.415439	JGI_V11_PST130_P496070	0.596736	0.00538091
JGI_V11_PST130_P503138	0.305681	0.332979	JGI_V11_PST130_P493927	-1.29285	0.0044034
JGI_V11_PST130_P504357	0.26949	0.710408	JGI_V11_PST130_P495538	0.455486	0.0336099
JGI_V11_PST130_P488162	-0.3758	0.350609	JGI_V11_PST130_P497872	0.402535	0.0320341
JGI_V11_PST130_P488935	-0.538975	0.423049	JGI_V11_PST130_P503628	0.542554	0.0288029
JGI_V11_PST130_P503538	0.499446	0.214294	JGI_V11_PST130_P488986	0.534172	0.0047603
JGI_V11_PST130_P494426	0.357723	0.335923	JGI_V11_PST130_P494431	-2.00134	0.00112599
JGI_V11_PST130_P502061	0.0828885	0.742779	JGI_V11_PST130_P500258	0.60144	0.0207586
JGI_V11_PST130_P489417	0.0899529	0.845253	JGI_V11_PST130_P497669	0.570064	0.0213372
JGI_V11_PST130_P494603	-0.109489	0.639804	JGI_V11_PST130_P503868	0.461892	0.0323362
JGI_V11_PST130_P488371	0.0701722	0.778481	JGI_V11_PST130_P488457	-0.618952	0.007985
JGI_V11_PST130_P494664	-0.107102	0.684484	JGI_V11_PST130_P497870	0.590143	0.0163568
JGI_V11_PST130_P486867	0.464634	0.305874	JGI_V11_PST130_P501262	0.552625	0.00985005
JGI_V11_PST130_P493233	0.17151	0.500589	JGI_V11_PST130_P499961	0.780788	0.0100823
JGI_V11_PST130_P502055	-0.193483	0.492281	JGI_V11_PST130_P495018	0.644756	0.0138099
JGI_V11_PST130_P490783	0.175297	0.471917	JGI_V11_PST130_P497063	-1.40216	0.00658945
JGI_V11_PST130_P492874	-0.142072	0.709544	JGI_V11_PST130_P487687	0.659268	0.0151672
JGI_V11_PST130_P504327	-0.718042	0.279015	JGI_V11_PST130_P502445	1.49882	0.0277617
JGI_V11_PST130_P490590	0.564685	0.0330273	JGI_V11_PST130_P486793	0.677763	0.0113158
JGI_V11_PST130_P503318	-0.0345141	0.898573	JGI_V11_PST130_P500639	-0.636984	0.0054628
JGI_V11_PST130_P491331	0.0128463	0.958061	JGI_V11_PST130_P496215	0.432699	0.018105
JGI_V11_PST130_P492234	-0.142422	0.588442	JGI_V11_PST130_P491509	1.47115	0.00877632
JGI_V11_PST130_P489998	-0.493507	0.408453	JGI_V11_PST130_P503525	0.505152	0.0275879
JGI_V11_PST130_P495479	0.0298942	0.899293	JGI_V11_PST130_P501841	-0.662565	0.023122
JGI_V11_PST130_P500402	-0.414595	0.506385	JGI_V11_PST130_P489131	0.8199	0.0175879
JGI_V11_PST130_P493818	-0.341454	0.43454	JGI_V11_PST130_P487150	0.573914	0.0181909
JGI_V11_PST130_P498179	0.0829919	0.847324	JGI_V11_PST130_P501453	0.717117	0.00435481
JGI_V11_PST130_P487473	0.0140813	0.956272	JGI_V11_PST130_P493664	-0.659683	0.000653219
JGI_V11_PST130_P493745	-0.1122	0.74606	JGI_V11_PST130_P499490	0.558074	0.0289144
JGI_V11_PST130_P488791	0.317862	0.177651	JGI_V11_PST130_P499843	0.670022	0.0252357
JGI_V11_PST130_P489156	0.421527	0.567823	JGI_V11_PST130_P501360	0.539355	0.0055399
JGI_V11_PST130_P501109	-0.347706	0.524255	JGI_V11_PST130_P486881	0.687905	0.015297
JGI_V11_PST130_P488510	-0.139056	0.600761	JGI_V11_PST130_P486642	-0.661535	0.0204344
JGI_V11_PST130_P497958	0.337712	0.15625	JGI_V11_PST130_P493520	-0.642154	0.000416471
JGI_V11_PST130_P501094	-0.00301707	0.993392	JGI_V11_PST130_P501634	0.593886	0.00433982
JGI_V11_PST130_P497691	0.049814	0.875521	JGI_V11_PST130_P498830	-0.433936	0.033835
JGI_V11_PST130_P490429	-0.30044	0.580015	JGI_V11_PST130_P490449	0.78286	0.0102721
JGI_V11_PST130_P498329	0.106121	0.71273	JGI_V11_PST130_P490651	-0.972174	0.00937115
JGI_V11_PST130_P496531	-0.282765	0.284835	JGI_V11_PST130_P501297	-1.61946	0.000665753
JGI_V11_PST130_P491962	0.0392321	0.868116	JGI_V11_PST130_P496513	-0.731021	0.0320628
JGI_V11_PST130_P500056	0.0807066	0.734154	JGI_V11_PST130_P494692	0.802932	0.0117555
JGI_V11_PST130_P489234	0.670236	0.149419	JGI_V11_PST130_P488336	-0.457344	0.0143943
JGI_V11_PST130_P497426	-0.344867	0.180028	JGI_V11_PST130_P498037	-0.451896	0.0316487
JGI_V11_PST130_P496821	-0.0832383	0.771748	JGI_V11_PST130_P504453	-0.828957	0.00904817
JGI_V11_PST130_P501887	-0.143861	0.725939	JGI_V11_PST130_P502971	-0.698533	0.0253035
JGI_V11_PST130_P500599	1.12526	0.107872	JGI_V11_PST130_P499680	0.523344	0.0130121
JGI_V11_PST130_P494526	0.0601594	0.933034	JGI_V11_PST130_P498157	0.803084	0.0249324
JGI_V11_PST130_P497698	-0.360183	0.302725	JGI_V11_PST130_P494394	0.408121	0.0257757
JGI_V11_PST130_P502845	-0.00505548	0.986315	JGI_V11_PST130_P502066	0.644796	0.0134283
JGI_V11_PST130_P499443	0.201114	0.398611	JGI_V11_PST130_P498689	-0.52826	0.0195858
JGI_V11_PST130_P498603	0.173353	0.720668	JGI_V11_PST130_P504561	-1.04264	0.0287663
JGI_V11_PST130_P502156	-1.12012	0.105824	JGI_V11_PST130_P496001	-2.19085	0.013912
JGI_V11_PST130_P489772	-0.0269448	0.928955	JGI_V11_PST130_P496323	0.839568	0.0283661
JGI_V11_PST130_P490635	0.194072	0.472316	JGI_V11_PST130_P491539	0.617815	0.019878
JGI_V11_PST130_P495169	0.0383676	0.887236	JGI_V11_PST130_P493048	0.426355	0.0305193
JGI_V11_PST130_P503839	-0.656699	0.0702391	JGI_V11_PST130_P491194	0.433404	0.029426
JGI_V11_PST130_P504000	0.368441	0.411774	JGI_V11_PST130_P499038	0.800982	0.0164228
JGI_V11_PST130_P503553	0.107718	0.645325	JGI_V11_PST130_P495447	0.679024	0.0179781
JGI_V11_PST130_P497660	0.0307014	0.971274	JGI_V11_PST130_P500603	-0.889328	0.022051
JGI_V11_PST130_P503626	-0.167268	0.581812	JGI_V11_PST130_P500283	0.580894	0.0114411
JGI_V11_PST130_P489864	0.207108	0.539103	JGI_V11_PST130_P488804	-2.00987	0.000939767
JGI_V11_PST130_P493547	0.310388	0.256607	JGI_V11_PST130_P487341	1.12752	0.0326827
JGI_V11_PST130_P492001	0.432723	0.329755	JGI_V11_PST130_P487632	0.825211	0.0165764
JGI_V11_PST130_P502425	-0.453538	0.156811	JGI_V11_PST130_P486677	0.71245	0.0258502
JGI_V11_PST130_P503234	0.279076	0.534989	JGI_V11_PST130_P499331	0.409658	0.0270068
JGI_V11_PST130_P495633	0.0203557	0.952745	JGI_V11_PST130_P486766	-0.556762	0.0331654
JGI_V11_PST130_P491352	0.0417938	0.887223	JGI_V11_PST130_P498296	-0.401281	0.0319658
JGI_V11_PST130_P489423	0.361502	0.409239	JGI_V11_PST130_P496177	0.648338	0.0101034
JGI_V11_PST130_P503470	-0.0633831	0.804499	JGI_V11_PST130_P499056	0.492057	0.0103671
JGI_V11_PST130_P499923	0.0664553	0.778691	JGI_V11_PST130_P502325	0.501521	0.00918101
JGI_V11_PST130_P502691	0.136094	0.753694	JGI_V11_PST130_P498365	-0.770289	0.0313494
JGI_V11_PST130_P489323	0.17459	0.523255	JGI_V11_PST130_P490609	-0.600058	0.0163154
JGI_V11_PST130_P503958	-0.0413703	0.859191	JGI_V11_PST130_P498028	0.416746	0.0242257
JGI_V11_PST130_P490421	-0.147994	0.536828	JGI_V11_PST130_P503850	-0.820832	0.0332208
JGI_V11_PST130_P504302	0.22638	0.645217	JGI_V11_PST130_P500844	-0.500374	0.0174536
JGI_V11_PST130_P497809	-0.838956	0.195447	JGI_V11_PST130_P500123	-0.84597	0.016674
JGI_V11_PST130_P502667	0.000747594	0.997489	JGI_V11_PST130_P494234	0.420292	0.0335592
JGI_V11_PST130_P490273	0.40506	0.569535	JGI_V11_PST130_P499805	0.560455	0.0060064
JGI_V11_PST130_P493067	-0.0630894	0.801829	JGI_V11_PST130_P489336	0.56063	0.0113671
JGI_V11_PST130_P497915	-0.287686	0.378073	JGI_V11_PST130_P498118	0.588746	0.0125313
JGI_V11_PST130_P493157	0.083568	0.73433	JGI_V11_PST130_P499285	0.807273	0.0257422
JGI_V11_PST130_P495954	-0.0941465	0.91528	JGI_V11_PST130_P500507	-0.505626	0.0264486
JGI_V11_PST130_P487763	-0.74883	0.00522794	JGI_V11_PST130_P496808	-0.639542	0.0310556
JGI_V11_PST130_P502329	0.306451	0.312106	JGI_V11_PST130_P501733	0.550004	0.00984994
JGI_V11_PST130_P489738	0.163219	0.571336	JGI_V11_PST130_P495978	0.43317	0.0286214
JGI_V11_PST130_P503934	0.0151206	0.96632	JGI_V11_PST130_P502287	1.01245	0.023471
JGI_V11_PST130_P488355	0.971239	0.106759	JGI_V11_PST130_P502418	-0.521038	0.0284819
JGI_V11_PST130_P488338	-0.236198	0.753006	JGI_V11_PST130_P500717	0.515747	0.0297722
JGI_V11_PST130_P490613	0.370144	0.166887	JGI_V11_PST130_P499384	0.593725	0.0310002
JGI_V11_PST130_P490717	0.376875	0.507382	JGI_V11_PST130_P501869	0.910801	0.0318261
JGI_V11_PST130_P502357	-0.871049	0.224351	JGI_V11_PST130_P487077	-0.531673	0.024682
JGI_V11_PST130_P498473	-0.49329	0.479861	JGI_V11_PST130_P492522	1.67715	0.009423
JGI_V11_PST130_P488472	0.079836	0.7404	JGI_V11_PST130_P501242	0.426635	0.0206352
JGI_V11_PST130_P501934	0.281789	0.717672	JGI_V11_PST130_P503423	0.514115	0.019892
JGI_V11_PST130_P487769	-0.0668583	0.776513	JGI_V11_PST130_P500571	0.444053	0.0225338
JGI_V11_PST130_P496954	-0.136756	0.618312	JGI_V11_PST130_P489486	0.589567	0.00481827
JGI_V11_PST130_P499355	-0.117973	0.659213	JGI_V11_PST130_P502300	0.661507	0.0117345
JGI_V11_PST130_P492160	-0.255828	0.566629	JGI_V11_PST130_P495139	0.934643	0.0155287
JGI_V11_PST130_P500562	0.17732	0.544776	JGI_V11_PST130_P501715	-0.490797	0.0247126
JGI_V11_PST130_P498579	-0.0110582	0.968199	JGI_V11_PST130_P498580	1.75277	0.00290064
JGI_V11_PST130_P493955	0.0691504	0.824614	JGI_V11_PST130_P488098	0.442471	0.0178582
JGI_V11_PST130_P497661	-0.155126	0.80735	JGI_V11_PST130_P490759	0.592607	0.00718059
JGI_V11_PST130_P503035	-0.307968	0.569412	JGI_V11_PST130_P486883	-1.30704	0.0187758
JGI_V11_PST130_P495106	0.235748	0.596993	JGI_V11_PST130_P498727	0.538447	0.0250762
JGI_V11_PST130_P500711	0.185094	0.649244	JGI_V11_PST130_P493644	-1.56474	0.00477279
JGI_V11_PST130_P498804	0.266712	0.302734	JGI_V11_PST130_P501022	0.676669	0.0181397
JGI_V11_PST130_P489704	0.221208	0.65234	JGI_V11_PST130_P490766	-0.531632	0.00802493
JGI_V11_PST130_P496409	0.50703	0.380102	JGI_V11_PST130_P494774	-1.72295	0.00447222
JGI_V11_PST130_P496694	-0.403814	0.347201	JGI_V11_PST130_P488328	0.485822	0.01109
JGI_V11_PST130_P486871	0.00299112	0.991136	JGI_V11_PST130_P502922	-1.53382	0.0101049
JGI_V11_PST130_P503564	0.357326	0.538154	JGI_V11_PST130_P502838	-0.940962	0.0281133
JGI_V11_PST130_P502933	-0.0106788	0.977728	JGI_V11_PST130_P486976	-0.417559	0.0223425
JGI_V11_PST130_P489333	-0.00203926	0.993274	JGI_V11_PST130_P492343	0.880587	0.0248593
JGI_V11_PST130_P501504	0.455314	0.59471	JGI_V11_PST130_P492602	-0.69965	0.0143304
JGI_V11_PST130_P490956	0.0713169	0.763482	JGI_V11_PST130_P502824	-0.77557	0.0253464
JGI_V11_PST130_P495020	-0.69912	0.277	JGI_V11_PST130_P487688	0.809252	0.0321313
JGI_V11_PST130_P486718	0.251905	0.356048	JGI_V11_PST130_P501772	0.597199	0.0274119
JGI_V11_PST130_P490676	0.169569	0.473382	JGI_V11_PST130_P496322	0.639622	0.0260176
JGI_V11_PST130_P502614	0.211272	0.749703	JGI_V11_PST130_P493364	-0.887442	0.000316701
JGI_V11_PST130_P502949	-0.0544028	0.870754	JGI_V11_PST130_P497261	1.70686	0.000898006
JGI_V11_PST130_P500238	-0.42211	0.139804	JGI_V11_PST130_P498182	-0.674027	0.0130707
JGI_V11_PST130_P491796	0.36482	0.621193	JGI_V11_PST130_P497226	0.852112	0.0242294
JGI_V11_PST130_P497397	-0.685517	0.143074	JGI_V11_PST130_P503249	1.49251	0.00815765
JGI_V11_PST130_P503411	0.00517845	0.990109	JGI_V11_PST130_P499898	0.451996	0.0199796
JGI_V11_PST130_P498688	0.0934739	0.694853	JGI_V11_PST130_P496193	0.473977	0.0130155
JGI_V11_PST130_P499997	0.0205022	0.938402	JGI_V11_PST130_P498633	0.824707	0.0283701
JGI_V11_PST130_P503801	-0.120818	0.874541	JGI_V11_PST130_P490693	1.34686	0.0181692
JGI_V11_PST130_P498352	-0.0339639	0.892515	JGI_V11_PST130_P491553	0.63939	0.0173651
JGI_V11_PST130_P504043	0.433272	0.351793	JGI_V11_PST130_P497046	-1.00461	0.00228154
JGI_V11_PST130_P488505	0.330545	0.372648	JGI_V11_PST130_P486719	-1.6966	0.00358901
JGI_V11_PST130_P493042	-0.105173	0.668292	JGI_V11_PST130_P493332	-0.546379	0.0109667
JGI_V11_PST130_P487870	0.050695	0.842395	JGI_V11_PST130_P500648	-1.01487	0.00408482
JGI_V11_PST130_P493144	-0.169673	0.747214	JGI_V11_PST130_P489561	0.562868	0.0283282
JGI_V11_PST130_P490173	0.419465	0.227571	JGI_V11_PST130_P486950	-1.25721	0.00456622
JGI_V11_PST130_P490568	-0.198476	0.587589	JGI_V11_PST130_P498205	1.79014	0.0242241
JGI_V11_PST130_P487140	0.697438	0.304299	JGI_V11_PST130_P496591	0.62011	0.0135371
JGI_V11_PST130_P488084	-0.47963	0.494896	JGI_V11_PST130_P487894	-0.440247	0.0161097
JGI_V11_PST130_P490799	0.0359238	0.879012	JGI_V11_PST130_P498909	0.681119	0.00878688
JGI_V11_PST130_P489655	-0.0772954	0.856459	JGI_V11_PST130_P489867	0.709768	0.00104855
JGI_V11_PST130_P493413	-0.190309	0.608486	JGI_V11_PST130_P496085	-1.04773	0.00922255
JGI_V11_PST130_P488786	-0.292274	0.413999	JGI_V11_PST130_P487482	-0.983916	0.00531054
JGI_V11_PST130_P496510	0.848109	0.34142	JGI_V11_PST130_P490841	-0.396522	0.0255923
JGI_V11_PST130_P487766	-0.429569	0.457979	JGI_V11_PST130_P492486	1.2676	0.0257843
JGI_V11_PST130_P503830	0.416263	0.395317	JGI_V11_PST130_P503319	-0.630855	0.0250572
JGI_V11_PST130_P500382	-0.682702	0.43043	JGI_V11_PST130_P502102	-0.799021	0.0109347
JGI_V11_PST130_P487887	0.100947	0.664091	JGI_V11_PST130_P503921	0.493517	0.00677467
JGI_V11_PST130_P497183	-0.140976	0.560598	JGI_V11_PST130_P491826	0.489808	0.00923247
JGI_V11_PST130_P504047	0.182299	0.485616	JGI_V11_PST130_P503243	-0.479979	0.0235576
JGI_V11_PST130_P498948	0.299184	0.2239	JGI_V11_PST130_P504045	0.662734	0.0202954
JGI_V11_PST130_P503774	-0.0739478	0.897801	JGI_V11_PST130_P504500	-0.639046	0.00499384
JGI_V11_PST130_P499641	0.229519	0.349412	JGI_V11_PST130_P502053	-0.6367	0.0269336
JGI_V11_PST130_P502316	0.243887	0.511995	JGI_V11_PST130_P503563	-1.03686	0.0334631
JGI_V11_PST130_P495545	0.0165183	0.974998	JGI_V11_PST130_P500755	1.31608	0.0319721
JGI_V11_PST130_P490931	0.579516	0.452716	JGI_V11_PST130_P501927	0.556624	0.0273034
JGI_V11_PST130_P490161	0.0876082	0.714277	JGI_V11_PST130_P501781	0.754576	0.00450221
JGI_V11_PST130_P493619	-0.843633	0.21493	JGI_V11_PST130_P502435	-1.01702	0.0263175
JGI_V11_PST130_P501074	-0.0557499	0.86003	JGI_V11_PST130_P500011	-0.596887	0.00646053
JGI_V11_PST130_P492221	-0.241485	0.51273	JGI_V11_PST130_P503540	-1.00471	0.0277476
JGI_V11_PST130_P502292	0.276097	0.288946	JGI_V11_PST130_P493115	-0.430068	0.0250072
JGI_V11_PST130_P490106	-0.232635	0.413665	JGI_V11_PST130_P489272	0.575547	0.0124678
JGI_V11_PST130_P495549	-0.0424406	0.856477	JGI_V11_PST130_P499637	-0.954994	0.0286676
JGI_V11_PST130_P492223	0.389696	0.63937	JGI_V11_PST130_P497874	-0.537005	0.0166671
JGI_V11_PST130_P504348	-0.0893179	0.777745	JGI_V11_PST130_P498190	-1.28738	0.0112978
JGI_V11_PST130_P494919	-0.265514	0.546411	JGI_V11_PST130_P503028	0.509892	0.00566003
JGI_V11_PST130_P494250	0.111877	0.670774	JGI_V11_PST130_P497023	-0.975087	0.0224189
JGI_V11_PST130_P501635	-0.00386775	0.988381	JGI_V11_PST130_P486649	0.551344	0.0031359
JGI_V11_PST130_P501281	-0.34486	0.332038	JGI_V11_PST130_P486681	-1.45767	0.0315316
JGI_V11_PST130_P487685	0.0219534	0.983207	JGI_V11_PST130_P488301	0.476423	0.0140875
JGI_V11_PST130_P499650	0.312576	0.604507	JGI_V11_PST130_P499681	0.498449	0.00728231
JGI_V11_PST130_P498462	0.058406	0.809862	JGI_V11_PST130_P491199	-0.751086	0.0170338
JGI_V11_PST130_P500349	0.286242	0.363311	JGI_V11_PST130_P494747	-0.701421	0.0174092
JGI_V11_PST130_P498661	-0.0574925	0.822965	JGI_V11_PST130_P498332	0.817348	0.0250404
JGI_V11_PST130_P491876	-0.287995	0.516152	JGI_V11_PST130_P488235	0.602388	0.00602482
JGI_V11_PST130_P502338	0.127115	0.664576	JGI_V11_PST130_P493555	-0.949618	0.0320981
JGI_V11_PST130_P499394	0.240648	0.581396	JGI_V11_PST130_P501224	1.79694	0.0292865
JGI_V11_PST130_P490266	0.334262	0.627398	JGI_V11_PST130_P503545	0.663896	0.0242078
JGI_V11_PST130_P487206	-0.252044	0.471179	JGI_V11_PST130_P497670	-1.04498	0.00101295
JGI_V11_PST130_P502705	0.0501563	0.831028	JGI_V11_PST130_P492408	0.498017	0.00736745
JGI_V11_PST130_P502210	0.227715	0.535693	JGI_V11_PST130_P493513	0.402688	0.0331798
JGI_V11_PST130_P498561	-0.155477	0.568552	JGI_V11_PST130_P499549	-0.799349	0.0113284
JGI_V11_PST130_P501848	-0.146107	0.750536	JGI_V11_PST130_P498991	0.385626	0.0338274
JGI_V11_PST130_P497437	0.118378	0.638569	JGI_V11_PST130_P498881	0.632925	0.0244325
JGI_V11_PST130_P495765	0.755517	0.245923	JGI_V11_PST130_P497862	0.578937	0.00952566
JGI_V11_PST130_P490566	0.462337	0.496304	JGI_V11_PST130_P492641	0.63636	0.0156183
JGI_V11_PST130_P497668	-0.390863	0.102544	JGI_V11_PST130_P500472	0.475034	0.0119058
JGI_V11_PST130_P502623	-0.453169	0.244865	JGI_V11_PST130_P497627	0.652421	0.00585843
JGI_V11_PST130_P504260	-0.0158076	0.947232	JGI_V11_PST130_P499884	-0.579661	0.0295955
JGI_V11_PST130_P499455	0.0481864	0.839072	JGI_V11_PST130_P492793	0.410538	0.0232625
JGI_V11_PST130_P504620	-0.0480013	0.839986	JGI_V11_PST130_P500443	-0.421489	0.0200329
JGI_V11_PST130_P492397	0.218573	0.688531	JGI_V11_PST130_P500249	0.462498	0.0184405
JGI_V11_PST130_P502198	-0.0741037	0.785692	JGI_V11_PST130_P495081	0.521169	0.0059125
JGI_V11_PST130_P503822	-0.0847857	0.872716	JGI_V11_PST130_P493169	-1.01818	0.00482908
JGI_V11_PST130_P493193	0.0857337	0.718837	JGI_V11_PST130_P502443	-1.15729	0.0122204
JGI_V11_PST130_P496846	-0.47825	0.243306	JGI_V11_PST130_P493110	-0.45557	0.018858
JGI_V11_PST130_P491071	0.0636744	0.789055	JGI_V11_PST130_P486942	0.491174	0.0286308
JGI_V11_PST130_P497787	0.176348	0.476078	JGI_V11_PST130_P487758	0.846295	0.0276832
JGI_V11_PST130_P491499	0.49236	0.346411	JGI_V11_PST130_P487992	0.499526	0.0161637
JGI_V11_PST130_P498547	0.435738	0.486356	JGI_V11_PST130_P490687	0.592448	0.0126467
JGI_V11_PST130_P501938	-0.1352	0.804154	JGI_V11_PST130_P503221	0.631348	0.0299741
JGI_V11_PST130_P490932	-0.0916302	0.698258	JGI_V11_PST130_P488689	-0.432832	0.0194192
JGI_V11_PST130_P503536	0.341506	0.151494	JGI_V11_PST130_P493246	-0.511848	0.0145178
JGI_V11_PST130_P502748	0.0500338	0.886701	JGI_V11_PST130_P491911	1.63816	0.0241896
JGI_V11_PST130_P497368	-0.0392371	0.878408	JGI_V11_PST130_P497730	-0.568316	0.0320061
JGI_V11_PST130_P501595	0.0468407	0.847193	JGI_V11_PST130_P500485	0.823663	0.0133214
JGI_V11_PST130_P496631	-0.163068	0.51304	JGI_V11_PST130_P502990	1.45127	0.0145565
JGI_V11_PST130_P503920	0.000568638	0.998095	JGI_V11_PST130_P503965	-0.555449	0.0181111
JGI_V11_PST130_P496562	0.0553926	0.919285	JGI_V11_PST130_P501838	0.626737	0.0340106
JGI_V11_PST130_P497396	0.370437	0.549387	JGI_V11_PST130_P492700	0.701094	0.0339389
JGI_V11_PST130_P494666	0.269693	0.278837	JGI_V11_PST130_P500368	0.409214	0.0340022
JGI_V11_PST130_P500303	0.0861557	0.713959	JGI_V11_PST130_P502191	0.407284	0.0339503
JGI_V11_PST130_P501249	-0.227465	0.565015	JGI_V11_PST130_P504262	-0.565512	0.0341096
JGI_V11_PST130_P492981	-0.301086	0.602	JGI_V11_PST130_P496726	1.8393	0.0342847
JGI_V11_PST130_P499382	-0.193199	0.682266	JGI_V11_PST130_P492238	-0.698158	0.0342746
JGI_V11_PST130_P504072	0.094792	0.704856	JGI_V11_PST130_P500347	-0.505597	0.0341598
JGI_V11_PST130_P502154	0.246177	0.486227	JGI_V11_PST130_P490891	-1.07345	0.0342731
JGI_V11_PST130_P495928	0.0404481	0.882292	JGI_V11_PST130_P494456	-0.45137	0.0343061
JGI_V11_PST130_P490779	-0.429114	0.347869	JGI_V11_PST130_P492208	0.872475	0.0343879
JGI_V11_PST130_P501815	-0.293664	0.291508	JGI_V11_PST130_P492387	-0.530076	0.0344472
JGI_V11_PST130_P495874	-0.0645445	0.900117	JGI_V11_PST130_P500638	-0.557414	0.0344981
JGI_V11_PST130_P487896	-0.0655964	0.800666	JGI_V11_PST130_P491622	0.410615	0.034684
JGI_V11_PST130_P487336	-0.111774	0.739838	JGI_V11_PST130_P488369	1.37366	0.0346596
JGI_V11_PST130_P492326	0.164083	0.670869	JGI_V11_PST130_P492270	0.462239	0.0346466
JGI_V11_PST130_P504506	-0.0273934	0.919059	JGI_V11_PST130_P502768	0.506883	0.0345946
JGI_V11_PST130_P495872	-0.177353	0.587992	JGI_V11_PST130_P498900	-1.01168	0.0348698
JGI_V11_PST130_P488423	0.0271262	0.938682	JGI_V11_PST130_P493618	0.448509	0.0349779
JGI_V11_PST130_P494126	-0.18578	0.83035	JGI_V11_PST130_P495537	-0.724875	0.0350226
JGI_V11_PST130_P498893	0.00834026	0.986662	JGI_V11_PST130_P502417	-0.61688	0.0350115
JGI_V11_PST130_P501960	-0.0785035	0.757134	JGI_V11_PST130_P487820	-0.551222	0.0349867
JGI_V11_PST130_P504162	0.0369765	0.898535	JGI_V11_PST130_P499840	-0.938249	0.0351531
JGI_V11_PST130_P498177	-0.269401	0.256273	JGI_V11_PST130_P491375	0.498766	0.0351877
JGI_V11_PST130_P490036	-1.40593	0.00794795	JGI_V11_PST130_P493250	0.606061	0.0352981
JGI_V11_PST130_P503078	0.391606	0.411213	JGI_V11_PST130_P496587	-0.404121	0.0353362
JGI_V11_PST130_P489626	0.0781459	0.745821	JGI_V11_PST130_P492445	1.27053	0.0352627
JGI_V11_PST130_P502642	-0.0957172	0.698606	JGI_V11_PST130_P501835	0.418818	0.0353817
JGI_V11_PST130_P500313	1.30782	0.142665	JGI_V11_PST130_P495602	-0.428612	0.0354286
JGI_V11_PST130_P493877	0.776516	0.293728	JGI_V11_PST130_P493008	-0.493102	0.0534304
JGI_V11_PST130_P497253	0.295236	0.705974	JGI_V11_PST130_P487534	1.10891	0.0546628
JGI_V11_PST130_P501257	-0.246539	0.297312	JGI_V11_PST130_P487503	0.483612	0.0469746
JGI_V11_PST130_P502678	-0.282256	0.443269	JGI_V11_PST130_P488337	-0.621142	0.0539561
JGI_V11_PST130_P503065	0.0840183	0.731245	JGI_V11_PST130_P494283	-0.928886	0.0373353
JGI_V11_PST130_P499848	-0.112082	0.695501	JGI_V11_PST130_P501424	-0.45729	0.0488073
JGI_V11_PST130_P501317	-0.00500489	0.984216	JGI_V11_PST130_P502448	-0.729291	0.0464395
JGI_V11_PST130_P487514	-0.0793102	0.744861	JGI_V11_PST130_P495858	0.404186	0.0530262
JGI_V11_PST130_P498033	-0.0839223	0.816635	JGI_V11_PST130_P494770	1.39217	0.0358835
JGI_V11_PST130_P493291	0.0708975	0.924486	JGI_V11_PST130_P504105	0.488114	0.0493541
JGI_V11_PST130_P501979	0.176549	0.649782	JGI_V11_PST130_P492447	0.442597	0.0394471
JGI_V11_PST130_P500775	-0.0239133	0.954533	JGI_V11_PST130_P497907	0.842758	0.0470568
JGI_V11_PST130_P492117	-0.0917056	0.709007	JGI_V11_PST130_P488378	0.430819	0.0543032
JGI_V11_PST130_P502343	-0.0553285	0.900371	JGI_V11_PST130_P501182	0.356328	0.0525619
JGI_V11_PST130_P502230	-0.0535501	0.870278	JGI_V11_PST130_P502637	0.739254	0.0446709
JGI_V11_PST130_P498680	0.448188	0.254797	JGI_V11_PST130_P497785	0.426388	0.053423
JGI_V11_PST130_P502337	0.281627	0.375623	JGI_V11_PST130_P499749	0.422966	0.0499236
JGI_V11_PST130_P499273	-0.194828	0.719116	JGI_V11_PST130_P492154	-0.346813	0.0513072
JGI_V11_PST130_P495373	0.258365	0.574763	JGI_V11_PST130_P503714	0.45817	0.0553245
JGI_V11_PST130_P502063	-0.192764	0.737071	JGI_V11_PST130_P490965	0.708888	0.0450765
JGI_V11_PST130_P486655	0.311631	0.316157	JGI_V11_PST130_P489124	-0.560165	0.0536757
JGI_V11_PST130_P496726	1.32444	0.19317	JGI_V11_PST130_P496233	0.507128	0.0486242
JGI_V11_PST130_P502238	0.577591	0.270408	JGI_V11_PST130_P503548	-0.537615	0.0387596
JGI_V11_PST130_P501977	0.42095	0.447868	JGI_V11_PST130_P503184	0.361929	0.0552256
JGI_V11_PST130_P494278	0.0100855	0.978247	JGI_V11_PST130_P502125	1.30116	0.0419157
JGI_V11_PST130_P501085	0.454833	0.406576	JGI_V11_PST130_P488230	0.505424	0.0406629
JGI_V11_PST130_P492852	-0.146862	0.571145	JGI_V11_PST130_P501470	1.16045	0.0501075
JGI_V11_PST130_P486894	-0.0896454	0.761205	JGI_V11_PST130_P489228	0.551551	0.0542107
JGI_V11_PST130_P500453	0.175496	0.592077	JGI_V11_PST130_P491517	0.464821	0.0538999
JGI_V11_PST130_P501967	0.11909	0.6259	JGI_V11_PST130_P486717	0.367334	0.0546305
JGI_V11_PST130_P493537	-0.1273	0.802201	JGI_V11_PST130_P490765	-0.411477	0.0423639
JGI_V11_PST130_P502093	-0.136189	0.58579	JGI_V11_PST130_P490458	-0.460017	0.039519
JGI_V11_PST130_P492469	0.11158	0.863459	JGI_V11_PST130_P487577	0.373848	0.0387946
JGI_V11_PST130_P500460	0.274543	0.767791	JGI_V11_PST130_P488274	-0.766515	0.0524217
JGI_V11_PST130_P503174	-0.0512025	0.827938	JGI_V11_PST130_P494811	-0.376069	0.0390495
JGI_V11_PST130_P504593	0.252661	0.350902	JGI_V11_PST130_P499187	-0.595915	0.0529113
JGI_V11_PST130_P486767	0.0733233	0.766093	JGI_V11_PST130_P493191	1.17015	0.0357402
JGI_V11_PST130_P498794	0.321762	0.221929	JGI_V11_PST130_P498200	-0.585023	0.052694
JGI_V11_PST130_P503876	0.0787305	0.758249	JGI_V11_PST130_P502562	-0.403861	0.0457926
JGI_V11_PST130_P497718	-0.119033	0.839373	JGI_V11_PST130_P488895	1.41839	0.042497
JGI_V11_PST130_P496622	0.604235	0.478929	JGI_V11_PST130_P496092	0.418267	0.04734
JGI_V11_PST130_P501597	-0.0522035	0.852563	JGI_V11_PST130_P486867	0.685077	0.0436003
JGI_V11_PST130_P500093	0.265061	0.605874	JGI_V11_PST130_P492874	-0.543766	0.0441192
JGI_V11_PST130_P500421	0.147364	0.720483	JGI_V11_PST130_P500599	1.11039	0.05449
JGI_V11_PST130_P489346	-0.51307	0.331318	JGI_V11_PST130_P494526	1.19495	0.0550466
JGI_V11_PST130_P503029	0.216164	0.418302	JGI_V11_PST130_P489772	-0.422283	0.0484989
JGI_V11_PST130_P504437	0.0577256	0.84165	JGI_V11_PST130_P503839	-0.645943	0.0416363
JGI_V11_PST130_P502363	0.376741	0.279347	JGI_V11_PST130_P492001	0.671849	0.0539561
JGI_V11_PST130_P490530	-0.302481	0.333264	JGI_V11_PST130_P495633	0.401408	0.0413493
JGI_V11_PST130_P501435	-0.273525	0.292529	JGI_V11_PST130_P503934	-0.609356	0.0526371
JGI_V11_PST130_P500176	-0.0841996	0.79628	JGI_V11_PST130_P492160	-0.608833	0.053876
JGI_V11_PST130_P499866	-0.168837	0.514056	JGI_V11_PST130_P502933	0.423165	0.0462286
JGI_V11_PST130_P497138	0.118251	0.684119	JGI_V11_PST130_P502949	0.446069	0.0509875
JGI_V11_PST130_P489985	0.0654614	0.788197	JGI_V11_PST130_P500238	-0.463243	0.041406
JGI_V11_PST130_P489410	0.0951409	0.736913	JGI_V11_PST130_P488505	0.502422	0.0512969
JGI_V11_PST130_P495710	-0.396488	0.56282	JGI_V11_PST130_P493144	-0.617401	0.050771
JGI_V11_PST130_P494847	-0.171747	0.784353	JGI_V11_PST130_P487766	-1.10165	0.0537139
JGI_V11_PST130_P499188	-0.188818	0.450917	JGI_V11_PST130_P499394	0.590116	0.0395023
JGI_V11_PST130_P489503	0.0304093	0.897014	JGI_V11_PST130_P495765	1.07899	0.0509202
JGI_V11_PST130_P499156	-0.213555	0.397294	JGI_V11_PST130_P501249	0.53862	0.0391538
JGI_V11_PST130_P488905	-0.0418698	0.867488	JGI_V11_PST130_P498177	-0.349138	0.054356
JGI_V11_PST130_P501070	0.466919	0.305851	JGI_V11_PST130_P502343	-0.615458	0.0550023
JGI_V11_PST130_P499097	0.0227242	0.980803	JGI_V11_PST130_P498680	0.825098	0.0450349
JGI_V11_PST130_P496023	-0.0558799	0.845716	JGI_V11_PST130_P499672	-0.563923	0.0369653
JGI_V11_PST130_P503314	-0.155191	0.699627	JGI_V11_PST130_P488046	-0.402795	0.0423808
JGI_V11_PST130_P500605	-0.119351	0.77801	JGI_V11_PST130_P500171	0.383922	0.0448269
JGI_V11_PST130_P495227	0.0611974	0.934221	JGI_V11_PST130_P495975	0.463045	0.0393115
JGI_V11_PST130_P492292	-0.0244596	0.933869	JGI_V11_PST130_P488077	-0.41711	0.0489222
JGI_V11_PST130_P496074	0.113663	0.628067	JGI_V11_PST130_P497558	0.383062	0.0535007
JGI_V11_PST130_P502935	0.386293	0.278976	JGI_V11_PST130_P489095	-0.398471	0.0412475
JGI_V11_PST130_P495842	-0.160639	0.779741	JGI_V11_PST130_P486794	-0.552899	0.0544694
JGI_V11_PST130_P501639	-0.358615	0.475614	JGI_V11_PST130_P496665	-0.858408	0.0489008
JGI_V11_PST130_P499871	0.0554495	0.905074	JGI_V11_PST130_P503903	0.534795	0.0376027
JGI_V11_PST130_P500826	0.268589	0.353527	JGI_V11_PST130_P501266	0.353588	0.0514171
JGI_V11_PST130_P499672	-0.417728	0.347146	JGI_V11_PST130_P497998	1.53548	0.0494209
JGI_V11_PST130_P493322	-0.135456	0.612109	JGI_V11_PST130_P500965	-0.603002	0.046576
JGI_V11_PST130_P504090	0.240177	0.37572	JGI_V11_PST130_P501459	-0.529291	0.0391433
JGI_V11_PST130_P501828	0.27495	0.69178	JGI_V11_PST130_P498267	-0.351317	0.053963
JGI_V11_PST130_P488046	-0.114548	0.72607	JGI_V11_PST130_P503897	0.848083	0.0547269
JGI_V11_PST130_P502888	0.23789	0.401204	JGI_V11_PST130_P494680	0.382716	0.0456094
JGI_V11_PST130_P500171	0.110657	0.664698	JGI_V11_PST130_P500838	0.522949	0.0489242
JGI_V11_PST130_P488287	-0.0389313	0.890778	JGI_V11_PST130_P500072	1.17091	0.052705
JGI_V11_PST130_P501536	-0.309181	0.745794	JGI_V11_PST130_P504127	0.539563	0.0504121
JGI_V11_PST130_P499545	0.34356	0.415118	JGI_V11_PST130_P496882	-0.72362	0.03876
JGI_V11_PST130_P499175	-0.0863692	0.747923	JGI_V11_PST130_P499855	0.398443	0.0436024
JGI_V11_PST130_P488744	-0.00807234	0.989657	JGI_V11_PST130_P501924	0.738396	0.0510604
JGI_V11_PST130_P500981	-0.292883	0.650059	JGI_V11_PST130_P490354	-0.822393	0.0552143
JGI_V11_PST130_P495553	-0.00810807	0.988894	JGI_V11_PST130_P501579	0.668312	0.0480905
JGI_V11_PST130_P493016	0.236834	0.477969	JGI_V11_PST130_P502548	1.46151	0.0411471
JGI_V11_PST130_P498084	0.224939	0.601437	JGI_V11_PST130_P494523	0.633597	0.042939
JGI_V11_PST130_P487337	0.165032	0.541585	JGI_V11_PST130_P489888	-0.511338	0.0424395
JGI_V11_PST130_P487793	0.430779	0.616482	JGI_V11_PST130_P499659	1.41321	0.0500835
JGI_V11_PST130_P490433	0.0108111	0.971372	JGI_V11_PST130_P497721	-0.494777	0.0521598
JGI_V11_PST130_P502934	-0.0658878	0.799752	JGI_V11_PST130_P497291	1.10201	0.0521697
JGI_V11_PST130_P497199	0.261731	0.308365	JGI_V11_PST130_P497684	-0.616341	0.0448533
JGI_V11_PST130_P494138	0.0722432	0.759695	JGI_V11_PST130_P493544	1.40305	0.0471739
JGI_V11_PST130_P486853	0.233294	0.460938	JGI_V11_PST130_P495464	1.2118	0.0368353
JGI_V11_PST130_P494432	-1.62822	0.143197	JGI_V11_PST130_P501858	-0.802848	0.039922
JGI_V11_PST130_P488677	-0.0569776	0.861525	JGI_V11_PST130_P495911	0.484991	0.0367834
JGI_V11_PST130_P494783	-0.512518	0.277004	JGI_V11_PST130_P489270	0.701087	0.0446514
JGI_V11_PST130_P502875	0.0913032	0.698548	JGI_V11_PST130_P490735	0.377385	0.0456929
JGI_V11_PST130_P493136	-0.0279074	0.943111	JGI_V11_PST130_P488742	0.450196	0.045543
JGI_V11_PST130_P490748	-0.842051	0.231442	JGI_V11_PST130_P499785	-0.420631	0.0415511
JGI_V11_PST130_P496101	0.440487	0.473817	JGI_V11_PST130_P502279	-0.396946	0.0360774
JGI_V11_PST130_P499312	-0.0421382	0.926722	JGI_V11_PST130_P499996	-0.485724	0.0449039
JGI_V11_PST130_P491271	0.486341	0.309411	JGI_V11_PST130_P498322	0.458891	0.0403816
JGI_V11_PST130_P502101	0.44449	0.561747	JGI_V11_PST130_P502940	0.466465	0.0464429
JGI_V11_PST130_P498811	0.0858412	0.903298	JGI_V11_PST130_P493766	1.18528	0.0436683
JGI_V11_PST130_P501517	0.0717503	0.790345	JGI_V11_PST130_P500059	1.68329	0.0508774
JGI_V11_PST130_P498366	-0.00775986	0.973566	JGI_V11_PST130_P496090	-0.986991	0.0401505
JGI_V11_PST130_P494981	0.82655	0.242318	JGI_V11_PST130_P488048	-0.826711	0.0551164
JGI_V11_PST130_P492661	-0.127857	0.617269	JGI_V11_PST130_P497780	-0.752784	0.0397432
JGI_V11_PST130_P495975	0.246872	0.413893	JGI_V11_PST130_P499211	1.34467	0.0531193
JGI_V11_PST130_P488077	-0.445589	0.094309	JGI_V11_PST130_P498409	2.01319	0.0376194
JGI_V11_PST130_P490652	0.050752	0.852693	JGI_V11_PST130_P495793	-0.540989	0.0392805
JGI_V11_PST130_P489208	-0.75156	0.178877	JGI_V11_PST130_P491750	1.27326	0.0416242
JGI_V11_PST130_P488292	-0.0222087	0.94781	JGI_V11_PST130_P501886	-0.574615	0.0370508
JGI_V11_PST130_P493702	0.0560184	0.833151	JGI_V11_PST130_P491388	-0.575021	0.0537484
JGI_V11_PST130_P498900	-0.177463	0.808585	JGI_V11_PST130_P500554	-0.395434	0.04319
JGI_V11_PST130_P501921	-0.123519	0.808092	JGI_V11_PST130_P498996	0.390249	0.0509765
JGI_V11_PST130_P503207	-0.031201	0.944336	JGI_V11_PST130_P502269	0.389327	0.0528664
JGI_V11_PST130_P497169	-0.0959816	0.685939	JGI_V11_PST130_P504221	0.351775	0.0524002
JGI_V11_PST130_P489073	0.121491	0.874332	JGI_V11_PST130_P496342	1.04777	0.0547827
JGI_V11_PST130_P491791	-0.163816	0.547425	JGI_V11_PST130_P497490	-0.624066	0.0493627
JGI_V11_PST130_P500474	0.0866318	0.711187	JGI_V11_PST130_P492372	1.24789	0.0472218
JGI_V11_PST130_P500694	-0.088104	0.720585	JGI_V11_PST130_P500841	0.415583	0.0531565
JGI_V11_PST130_P503638	-0.0744406	0.765797	JGI_V11_PST130_P489352	1.1727	0.0445482
JGI_V11_PST130_P488362	0.289769	0.610838	JGI_V11_PST130_P491133	0.534718	0.0355578
JGI_V11_PST130_P503152	-0.244067	0.52336	JGI_V11_PST130_P493921	-0.764108	0.0523389
JGI_V11_PST130_P502144	-0.195257	0.633494	JGI_V11_PST130_P498844	1.53862	0.0378456
JGI_V11_PST130_P498154	0.0156021	0.979383	JGI_V11_PST130_P502568	-0.464543	0.0426318
JGI_V11_PST130_P502368	-0.0534194	0.873201	JGI_V11_PST130_P503393	0.745043	0.0378258
JGI_V11_PST130_P502569	-0.166279	0.520635	JGI_V11_PST130_P491665	-0.369475	0.0515098
JGI_V11_PST130_P498456	0.301284	0.279994	JGI_V11_PST130_P489118	-0.709064	0.0420534
JGI_V11_PST130_P491704	0.257564	0.643664	JGI_V11_PST130_P504230	-0.636148	0.0502631
JGI_V11_PST130_P495844	-0.3955	0.117537	JGI_V11_PST130_P487664	0.38433	0.0469782
JGI_V11_PST130_P492582	-0.0577204	0.887402	JGI_V11_PST130_P496523	-0.622751	0.0495808
JGI_V11_PST130_P504584	-0.021172	0.931328	JGI_V11_PST130_P502092	-0.903592	0.0423375
JGI_V11_PST130_P487139	0.373532	0.578092	JGI_V11_PST130_P492474	0.436403	0.0356009
JGI_V11_PST130_P494819	-0.0836289	0.823095	JGI_V11_PST130_P496381	-0.727972	0.0532656
JGI_V11_PST130_P491778	0.317933	0.638091	JGI_V11_PST130_P501879	-0.78239	0.0546603
JGI_V11_PST130_P502179	-0.216398	0.76406	JGI_V11_PST130_P499168	-0.453843	0.0548365
JGI_V11_PST130_P493682	0.576139	0.47099	JGI_V11_PST130_P491090	1.39912	0.0385498
JGI_V11_PST130_P499157	0.0487482	0.835036	JGI_V11_PST130_P486776	-0.488342	0.0444274
JGI_V11_PST130_P498342	0.433179	0.41872	JGI_V11_PST130_P499005	0.66647	0.0516486
JGI_V11_PST130_P490269	-0.30924	0.461291	JGI_V11_PST130_P499746	0.823905	0.0439466
JGI_V11_PST130_P500806	0.0070303	0.976259	JGI_V11_PST130_P492329	0.735569	0.0463588
JGI_V11_PST130_P487445	0.0244599	0.93639	JGI_V11_PST130_P495997	-0.786877	0.0489814
JGI_V11_PST130_P499870	0.209019	0.407786	JGI_V11_PST130_P502650	1.11307	0.0517775
JGI_V11_PST130_P504516	-0.361395	0.559733	JGI_V11_PST130_P501652	0.416162	0.0393782
JGI_V11_PST130_P499445	-0.779077	0.264164	JGI_V11_PST130_P492857	-0.600588	0.044689
JGI_V11_PST130_P503092	-0.350792	0.5508	JGI_V11_PST130_P498303	1.24627	0.0471434
JGI_V11_PST130_P499150	0.0610912	0.92549	JGI_V11_PST130_P493574	-1.0918	0.04762
JGI_V11_PST130_P501218	0.307614	0.710835	JGI_V11_PST130_P493841	-0.664647	0.0552518
JGI_V11_PST130_P501512	0.304233	0.625622	JGI_V11_PST130_P494459	1.15007	0.0532825
JGI_V11_PST130_P501444	0.0148346	0.970191	JGI_V11_PST130_P496076	-0.902516	0.0525832
JGI_V11_PST130_P498372	-0.608687	0.368199	JGI_V11_PST130_P494236	-1.13426	0.0513462
JGI_V11_PST130_P492629	-0.115829	0.86242	JGI_V11_PST130_P501959	-0.597823	0.0363156
JGI_V11_PST130_P502208	0.132825	0.609452	JGI_V11_PST130_P500090	1.54938	0.0496352
JGI_V11_PST130_P493720	0.670939	0.319162	JGI_V11_PST130_P497160	0.936073	0.0380267
JGI_V11_PST130_P498848	-0.083703	0.894634	JGI_V11_PST130_P498916	1.12917	0.0442442
JGI_V11_PST130_P493507	0.119174	0.674418	JGI_V11_PST130_P498608	0.402461	0.0506238
JGI_V11_PST130_P497558	0.310439	0.246665	JGI_V11_PST130_P502847	-0.778712	0.039524
JGI_V11_PST130_P497511	-0.598707	0.273858	JGI_V11_PST130_P499096	0.473349	0.0429948
JGI_V11_PST130_P501140	0.0849404	0.835661	JGI_V11_PST130_P499130	0.560093	0.0514285
JGI_V11_PST130_P504557	0.0406274	0.878029	JGI_V11_PST130_P501347	0.35241	0.0534714
JGI_V11_PST130_P494853	0.130323	0.873368	JGI_V11_PST130_P490812	0.479465	0.0382063
JGI_V11_PST130_P501148	-0.051268	0.92466	JGI_V11_PST130_P502285	0.614833	0.0384899
JGI_V11_PST130_P503578	0.16296	0.694565	JGI_V11_PST130_P487043	-0.416569	0.039815
JGI_V11_PST130_P490937	-0.138457	0.621355	JGI_V11_PST130_P498520	-0.492436	0.0516817
JGI_V11_PST130_P502891	-0.247378	0.297488	JGI_V11_PST130_P500467	-0.982238	0.039165
JGI_V11_PST130_P498238	-0.132854	0.616694	JGI_V11_PST130_P487376	0.437982	0.0507973
JGI_V11_PST130_P494299	-0.146343	0.591888	JGI_V11_PST130_P488088	-0.373906	0.0373975
JGI_V11_PST130_P503230	0.722973	0.396296	JGI_V11_PST130_P490096	-0.789066	0.0436851
JGI_V11_PST130_P488793	-0.179124	0.523762	JGI_V11_PST130_P502015	0.400161	0.0545653
JGI_V11_PST130_P503970	-0.492611	0.482109	JGI_V11_PST130_P493948	0.37286	0.0414384
JGI_V11_PST130_P493406	-0.652953	0.380712	JGI_V11_PST130_P504463	0.580062	0.0402221
JGI_V11_PST130_P494868	-0.142866	0.584582	JGI_V11_PST130_P487391	-0.518617	0.0501956
JGI_V11_PST130_P491896	-0.0986198	0.887227	JGI_V11_PST130_P490162	0.588972	0.0414251
JGI_V11_PST130_P488776	-0.0921649	0.723139	JGI_V11_PST130_P500972	1.41861	0.048084
JGI_V11_PST130_P502459	-0.0785084	0.773177	JGI_V11_PST130_P501638	-1.12546	0.0547619
JGI_V11_PST130_P497879	-0.138414	0.721007	JGI_V11_PST130_P501466	0.752904	0.0363999
JGI_V11_PST130_P503192	0.244146	0.586423	JGI_V11_PST130_P503652	-1.07536	0.0434078
JGI_V11_PST130_P493175	0.219522	0.677848	JGI_V11_PST130_P493039	0.434277	0.0375419
JGI_V11_PST130_P492786	-0.0867325	0.712732	JGI_V11_PST130_P486972	0.627289	0.0396323
JGI_V11_PST130_P486855	0.215928	0.605326	JGI_V11_PST130_P503873	-0.494343	0.0368375
JGI_V11_PST130_P501241	-0.0220959	0.956487	JGI_V11_PST130_P502872	-0.513923	0.0493154
JGI_V11_PST130_P486963	0.145097	0.728343	JGI_V11_PST130_P486999	-0.627913	0.0510027
JGI_V11_PST130_P494021	-0.237124	0.45033	JGI_V11_PST130_P503146	-0.887641	0.0397446
JGI_V11_PST130_P502016	0.250095	0.650955	JGI_V11_PST130_P503295	0.874345	0.0432501
JGI_V11_PST130_P495157	-0.0437797	0.871548	JGI_V11_PST130_P500232	0.429645	0.0388352
JGI_V11_PST130_P499201	-0.0267432	0.943093	JGI_V11_PST130_P501676	0.357091	0.0509194
JGI_V11_PST130_P502321	-0.811294	0.28137	JGI_V11_PST130_P502094	-1.27535	0.0447904
JGI_V11_PST130_P489515	0.431093	0.598872	JGI_V11_PST130_P498553	0.395547	0.0402731
JGI_V11_PST130_P494892	-0.755296	0.294348	JGI_V11_PST130_P490015	0.796319	0.0373487
JGI_V11_PST130_P496410	-0.343199	0.258066	JGI_V11_PST130_P499962	0.623564	0.0502484
JGI_V11_PST130_P500316	-0.331981	0.447256	JGI_V11_PST130_P501333	-0.590273	0.044965
JGI_V11_PST130_P486725	-0.39269	0.118901	JGI_V11_PST130_P503983	0.359646	0.0474623
JGI_V11_PST130_P502065	-0.0191112	0.935141	JGI_V11_PST130_P502931	0.434785	0.0535612
JGI_V11_PST130_P488019	0.746402	0.362623	JGI_V11_PST130_P499268	0.769014	0.0390475
JGI_V11_PST130_P498454	0.0318247	0.894149	JGI_V11_PST130_P495752	0.417661	0.0524113
JGI_V11_PST130_P489095	-0.0394628	0.893407	JGI_V11_PST130_P497914	-0.535109	0.0460642
JGI_V11_PST130_P502497	0.511742	0.159867	JGI_V11_PST130_P495648	0.457763	0.0371
JGI_V11_PST130_P486794	-0.412883	0.284728	JGI_V11_PST130_P497425	-0.473167	0.0547473
JGI_V11_PST130_P499828	0.357532	0.310741	JGI_V11_PST130_P487381	0.39975	0.0356911
JGI_V11_PST130_P487659	-0.219286	0.433531	JGI_V11_PST130_P500921	1.74034	0.037386
JGI_V11_PST130_P494483	0.911765	0.232069	JGI_V11_PST130_P491881	-0.73572	0.046524
JGI_V11_PST130_P498470	0.149702	0.539724	JGI_V11_PST130_P504484	0.480407	0.0483136
JGI_V11_PST130_P494333	-0.192476	0.486276	JGI_V11_PST130_P499657	0.461745	0.0545849
JGI_V11_PST130_P488567	-0.39096	0.206409	JGI_V11_PST130_P495905	0.440535	0.0436883
JGI_V11_PST130_P500159	0.0254656	0.976356	JGI_V11_PST130_P496126	0.391969	0.0377747
JGI_V11_PST130_P504525	0.0227589	0.952675	JGI_V11_PST130_P490671	0.347177	0.0546563
JGI_V11_PST130_P489506	0.14795	0.572165	JGI_V11_PST130_P503689	-0.375189	0.0415185
JGI_V11_PST130_P489987	0.652701	0.307996	JGI_V11_PST130_P500726	1.22615	0.0400427
JGI_V11_PST130_P494145	-0.14171	0.734132	JGI_V11_PST130_P501571	-0.461821	0.0466959
JGI_V11_PST130_P496665	-0.596911	0.112441	JGI_V11_PST130_P502006	0.375827	0.0412085
JGI_V11_PST130_P502894	0.235498	0.637579	JGI_V11_PST130_P502254	-0.462804	0.0440142
JGI_V11_PST130_P488627	0.269118	0.293931	JGI_V11_PST130_P499047	-0.403936	0.0363094
JGI_V11_PST130_P490646	0.163185	0.776905	JGI_V11_PST130_P501216	0.477307	0.0451304
JGI_V11_PST130_P488562	-0.00341649	0.988347	JGI_V11_PST130_P502047	-0.385137	0.047637
JGI_V11_PST130_P503903	0.0935633	0.809884	JGI_V11_PST130_P487466	-0.412594	0.0550091
JGI_V11_PST130_P504136	0.0534825	0.822213	JGI_V11_PST130_P498541	-0.846836	0.0478985
JGI_V11_PST130_P490014	0.00820585	0.989543	JGI_V11_PST130_P494221	0.495912	0.0450152
JGI_V11_PST130_P487612	0.526034	0.4715	JGI_V11_PST130_P496935	0.792555	0.0412738
JGI_V11_PST130_P497392	-0.0969999	0.710115	JGI_V11_PST130_P496161	0.35254	0.053444
JGI_V11_PST130_P498469	0.220683	0.653194	JGI_V11_PST130_P504472	0.552026	0.0471179
JGI_V11_PST130_P504403	0.0115517	0.964561	JGI_V11_PST130_P502003	-0.343753	0.054582
JGI_V11_PST130_P488866	-0.193152	0.523417	JGI_V11_PST130_P503300	-0.469062	0.0479178
JGI_V11_PST130_P486787	-0.527313	0.456351	JGI_V11_PST130_P502707	0.432816	0.0426647
JGI_V11_PST130_P503815	0.177181	0.639023	JGI_V11_PST130_P489060	-0.369633	0.0415315
JGI_V11_PST130_P487526	-0.0830866	0.802013	JGI_V11_PST130_P499665	-0.890196	0.04461
JGI_V11_PST130_P504152	0.055798	0.844906	JGI_V11_PST130_P493699	-0.416276	0.0358571
JGI_V11_PST130_P497849	-0.0658318	0.778565	JGI_V11_PST130_P499371	-0.929896	0.0470291
JGI_V11_PST130_P499447	-0.222322	0.632566	JGI_V11_PST130_P501929	1.03679	0.0467191
JGI_V11_PST130_P503105	-0.390339	0.5671	JGI_V11_PST130_P497919	-0.568169	0.0456526
JGI_V11_PST130_P492216	-0.160528	0.719585	JGI_V11_PST130_P489084	-0.677582	0.0366162
JGI_V11_PST130_P501266	0.0504487	0.863747	JGI_V11_PST130_P503587	0.623987	0.0540852
JGI_V11_PST130_P496998	0.227168	0.613047	JGI_V11_PST130_P500971	0.966258	0.0538544
JGI_V11_PST130_P496093	-0.444502	0.246648	JGI_V11_PST130_P499557	0.481791	0.0384119
JGI_V11_PST130_P495974	0.225421	0.503634	JGI_V11_PST130_P495625	-0.424086	0.0526755
JGI_V11_PST130_P503834	-0.0675663	0.778823	JGI_V11_PST130_P500910	0.756315	0.04553
JGI_V11_PST130_P504299	-0.0152157	0.951584	JGI_V11_PST130_P504176	0.424732	0.054194
JGI_V11_PST130_P503444	0.320128	0.327713	JGI_V11_PST130_P497656	0.36536	0.0552628
JGI_V11_PST130_P494383	-0.0511243	0.827718	JGI_V11_PST130_P496880	0.739929	0.0400426
JGI_V11_PST130_P487071	-0.155165	0.751951	JGI_V11_PST130_P501158	-0.54113	0.0548323
JGI_V11_PST130_P499114	-0.690944	0.135877	JGI_V11_PST130_P498044	0.349848	0.0546001
JGI_V11_PST130_P502193	-0.107679	0.652272	JGI_V11_PST130_P500186	0.364366	0.0448336
JGI_V11_PST130_P492524	0.699466	0.382418	JGI_V11_PST130_P491476	0.355331	0.048975
JGI_V11_PST130_P497352	0.150667	0.758406	JGI_V11_PST130_P502841	1.47285	0.05094
JGI_V11_PST130_P489890	-0.0928657	0.823659	JGI_V11_PST130_P492526	1.17164	0.0458947
JGI_V11_PST130_P486914	0.218611	0.76762	JGI_V11_PST130_P496345	-0.462964	0.041264
JGI_V11_PST130_P497598	0.0398827	0.90418	JGI_V11_PST130_P500547	-1.59054	0.049872
JGI_V11_PST130_P497164	0.0284013	0.904837	JGI_V11_PST130_P494594	1.34386	0.0448853
JGI_V11_PST130_P503280	0.368459	0.284775	JGI_V11_PST130_P495273	-0.433588	0.0508303
JGI_V11_PST130_P489736	-0.226996	0.420593	JGI_V11_PST130_P499542	-0.49834	0.0370469
JGI_V11_PST130_P501730	0.00564689	0.981771	JGI_V11_PST130_P503171	0.537496	0.0531645
JGI_V11_PST130_P498259	0.07913	0.751623	JGI_V11_PST130_P496361	0.43217	0.0394042
JGI_V11_PST130_P499390	-0.0295133	0.953316	JGI_V11_PST130_P489450	1.4513	0.0370946
JGI_V11_PST130_P503695	0.0373045	0.900173	JGI_V11_PST130_P499813	0.876785	0.0405346
JGI_V11_PST130_P501780	-0.362647	0.581191	JGI_V11_PST130_P499888	0.361464	0.054108
JGI_V11_PST130_P491748	0.416753	0.265523	JGI_V11_PST130_P500202	-0.442314	0.0530013
JGI_V11_PST130_P500077	0.292659	0.475644	JGI_V11_PST130_P493534	0.58533	0.0356947
JGI_V11_PST130_P504273	-0.00464038	0.984037	JGI_V11_PST130_P491515	1.18106	0.0553124
JGI_V11_PST130_P500728	0.294183	0.389351	JGI_V11_PST130_P490979	-0.634793	0.0496126
JGI_V11_PST130_P501105	-0.0540023	0.818733	JGI_V11_PST130_P487173	0.881306	0.0397759
JGI_V11_PST130_P498556	0.243885	0.601238	JGI_V11_PST130_P500161	0.45064	0.0446796
JGI_V11_PST130_P499491	-0.103425	0.710288	JGI_V11_PST130_P501775	0.473332	0.0539379
JGI_V11_PST130_P501944	-0.108664	0.661199	JGI_V11_PST130_P501451	-0.559069	0.0462659
JGI_V11_PST130_P495311	0.0184252	0.951092	JGI_V11_PST130_P491653	1.31628	0.0370893
JGI_V11_PST130_P498397	0.239265	0.778958	JGI_V11_PST130_P493266	0.376938	0.041052
JGI_V11_PST130_P492518	-0.145532	0.534654	JGI_V11_PST130_P500054	0.878986	0.0445556
JGI_V11_PST130_P499774	0.694449	0.104455	JGI_V11_PST130_P487472	-0.433253	0.0375612
JGI_V11_PST130_P502229	0.190172	0.623238	JGI_V11_PST130_P498478	0.547181	0.0357331
JGI_V11_PST130_P500373	-0.0541485	0.816774	JGI_V11_PST130_P490768	-0.66752	0.0454595
JGI_V11_PST130_P495374	0.392514	0.319254	JGI_V11_PST130_P487875	-0.40622	0.0487786
JGI_V11_PST130_P490324	-0.408463	0.672019	JGI_V11_PST130_P500646	-0.41134	0.0401164
JGI_V11_PST130_P486773	0.0796923	0.915129	JGI_V11_PST130_P496932	-0.611187	0.0505502
JGI_V11_PST130_P496499	0.503631	0.43395	JGI_V11_PST130_P496012	-0.383258	0.0516041
JGI_V11_PST130_P488342	-0.308973	0.542175	JGI_V11_PST130_P496480	0.556774	0.0419229
JGI_V11_PST130_P502929	0.24675	0.703264	JGI_V11_PST130_P497458	0.410656	0.0391669
JGI_V11_PST130_P500920	0.474394	0.224872	JGI_V11_PST130_P498300	0.454769	0.0385534
JGI_V11_PST130_P497566	-0.152092	0.630356	JGI_V11_PST130_P491749	1.18379	0.0468232
JGI_V11_PST130_P497998	0.769058	0.439424	JGI_V11_PST130_P493851	0.540413	0.0467135
JGI_V11_PST130_P497904	-0.34768	0.496014	JGI_V11_PST130_P488324	-0.539043	0.0417578
JGI_V11_PST130_P495101	0.0284147	0.935441	JGI_V11_PST130_P499951	-0.617409	0.0461548
JGI_V11_PST130_P502281	0.0516019	0.832095	JGI_V11_PST130_P487323	-0.818188	0.0416427
JGI_V11_PST130_P492955	-0.0784395	0.843407	JGI_V11_PST130_P490747	0.817257	0.0408425
JGI_V11_PST130_P490550	-0.446962	0.170701	JGI_V11_PST130_P486625	0.446458	0.0381914
JGI_V11_PST130_P488253	-0.0101484	0.987932	JGI_V11_PST130_P498129	0.3911	0.05113
JGI_V11_PST130_P496796	-0.402999	0.572303	JGI_V11_PST130_P494209	1.26477	0.0487318
JGI_V11_PST130_P497281	-0.440424	0.495614	JGI_V11_PST130_P499450	0.436985	0.0492334
JGI_V11_PST130_P495907	-0.0985438	0.680033	JGI_V11_PST130_P489592	0.545425	0.0491681
JGI_V11_PST130_P498698	0.180644	0.901537	JGI_V11_PST130_P501554	0.751695	0.0405628
JGI_V11_PST130_P500965	-0.131415	0.757746	JGI_V11_PST130_P494022	-0.355613	0.0545465
JGI_V11_PST130_P504347	0.285448	0.364251	JGI_V11_PST130_P489959	1.25656	0.0401349
JGI_V11_PST130_P502293	0.161257	0.639911	JGI_V11_PST130_P502936	-0.366373	0.042382
JGI_V11_PST130_P498378	-0.0346111	0.910398	JGI_V11_PST130_P489215	-0.344474	0.0537389
JGI_V11_PST130_P501713	-0.133695	0.851335	JGI_V11_PST130_P498880	0.392355	0.0427996
JGI_V11_PST130_P488740	0.439227	0.270209	JGI_V11_PST130_P493295	0.550937	0.0419877
JGI_V11_PST130_P503698	-0.213175	0.506139	JGI_V11_PST130_P504141	-0.454211	0.0377765
JGI_V11_PST130_P501403	-0.0341628	0.929909	JGI_V11_PST130_P495078	-0.640169	0.0507192
JGI_V11_PST130_P487951	-0.0398235	0.917475	JGI_V11_PST130_P493713	-0.825471	0.0450042
JGI_V11_PST130_P504285	0.303671	0.523535	JGI_V11_PST130_P501653	0.370289	0.045437
JGI_V11_PST130_P503838	-0.0844136	0.727557	JGI_V11_PST130_P503734	0.546378	0.0391604
JGI_V11_PST130_P491849	0.257247	0.508845	JGI_V11_PST130_P499139	-0.958683	0.0415841
JGI_V11_PST130_P491369	-0.0374709	0.882317	JGI_V11_PST130_P501170	-0.832758	0.0536026
JGI_V11_PST130_P491158	1.03507	0.14094	JGI_V11_PST130_P503655	0.387739	0.0428033
JGI_V11_PST130_P498836	0.123161	0.619384	JGI_V11_PST130_P502172	0.411269	0.0426203
JGI_V11_PST130_P493070	0.443083	0.254888	JGI_V11_PST130_P500296	0.608911	0.0440706
JGI_V11_PST130_P497742	0.603141	0.435371	JGI_V11_PST130_P499093	-1.08037	0.0532981
JGI_V11_PST130_P502600	-0.0236406	0.963434	JGI_V11_PST130_P489242	-1.10692	0.0543536
JGI_V11_PST130_P493568	0.0833522	0.779384	JGI_V11_PST130_P491947	1.85296	0.0510841
JGI_V11_PST130_P503752	-0.131059	0.631274	JGI_V11_PST130_P492608	-1.16175	0.0540384
JGI_V11_PST130_P492192	0.112744	0.752332	JGI_V11_PST130_P496781	1.21957	0.0361722
JGI_V11_PST130_P501459	-0.266993	0.485688	JGI_V11_PST130_P500345	0.64224	0.0360286
JGI_V11_PST130_P490855	0.00859015	0.971056	JGI_V11_PST130_P502995	-0.547136	0.0453035
JGI_V11_PST130_P499425	-0.545693	0.465142	JGI_V11_PST130_P500950	0.377642	0.0454671
JGI_V11_PST130_P487551	0.121343	0.663198	JGI_V11_PST130_P498468	0.388398	0.0526326
JGI_V11_PST130_P490723	0.0131116	0.982236	JGI_V11_PST130_P499582	-0.34846	0.0517406
JGI_V11_PST130_P494330	-0.0294139	0.924376	JGI_V11_PST130_P498111	0.908768	0.0475972
JGI_V11_PST130_P498357	-0.0104788	0.96461	JGI_V11_PST130_P503463	0.414965	0.0473942
JGI_V11_PST130_P502086	0.184216	0.745998	JGI_V11_PST130_P488865	0.42437	0.0408942
JGI_V11_PST130_P498906	-0.0896557	0.722462	JGI_V11_PST130_P503623	-1.01109	0.0514462
JGI_V11_PST130_P491624	-0.0464942	0.957147	JGI_V11_PST130_P487574	0.438093	0.0531203
JGI_V11_PST130_P501471	-0.104128	0.66043	JGI_V11_PST130_P491810	-0.425265	0.0494631
JGI_V11_PST130_P499464	0.674482	0.307657	JGI_V11_PST130_P495756	-0.488441	0.0366283
JGI_V11_PST130_P497469	-0.190726	0.787624	JGI_V11_PST130_P498371	-0.732199	0.0527374
JGI_V11_PST130_P503246	0.29254	0.300007	JGI_V11_PST130_P495731	0.468711	0.0430075
JGI_V11_PST130_P500423	-0.112799	0.844588	JGI_V11_PST130_P501610	-0.350389	0.0493664
JGI_V11_PST130_P498856	-0.689885	0.0978392	JGI_V11_PST130_P489924	-0.438256	0.046969
JGI_V11_PST130_P498852	-1.05999	0.106314	JGI_V11_PST130_P500107	0.366564	0.0439176
JGI_V11_PST130_P500222	0.0805409	0.868523	JGI_V11_PST130_P503143	-0.870131	0.0483298
JGI_V11_PST130_P500185	0.452052	0.566061	JGI_V11_PST130_P503191	0.478654	0.0508231
JGI_V11_PST130_P489361	-0.984354	0.201366	JGI_V11_PST130_P494079	1.21514	0.0373094
JGI_V11_PST130_P499538	-0.0309292	0.951056	JGI_V11_PST130_P496234	-0.456568	0.0538879
JGI_V11_PST130_P489852	-0.379101	0.505459	JGI_V11_PST130_P502245	0.476056	0.0536087
JGI_V11_PST130_P490095	-0.655696	0.419652	JGI_V11_PST130_P503988	0.411396	0.0431776
JGI_V11_PST130_P496336	-0.110748	0.728941	JGI_V11_PST130_P486743	-0.82099	0.042714
JGI_V11_PST130_P497044	1.0939	0.275737	JGI_V11_PST130_P493850	1.31401	0.0514743
JGI_V11_PST130_P490352	-0.322138	0.365163	JGI_V11_PST130_P487151	-1.68248	0.0393552
JGI_V11_PST130_P496213	-0.454202	0.464658	JGI_V11_PST130_P502438	-0.753956	0.0374695
JGI_V11_PST130_P502519	-0.0724833	0.819473	JGI_V11_PST130_P498287	-0.381341	0.0389842
JGI_V11_PST130_P502288	-0.146863	0.735963	JGI_V11_PST130_P499512	-0.812675	0.0431826
JGI_V11_PST130_P499947	-0.204459	0.385165	JGI_V11_PST130_P504066	0.803141	0.0384939
JGI_V11_PST130_P495615	0.031136	0.924192	JGI_V11_PST130_P489146	-0.510346	0.0526551
JGI_V11_PST130_P494159	-0.610791	0.185288	JGI_V11_PST130_P503415	1.44534	0.036779
JGI_V11_PST130_P496392	0.0983869	0.675051	JGI_V11_PST130_P499960	-0.758729	0.0443103
JGI_V11_PST130_P501548	0.137468	0.83991	JGI_V11_PST130_P487476	-0.504122	0.0466243
JGI_V11_PST130_P497722	-0.166537	0.629042	JGI_V11_PST130_P492391	1.03812	0.0446797
JGI_V11_PST130_P498557	0.0758257	0.749912	JGI_V11_PST130_P498206	1.45201	0.037092
JGI_V11_PST130_P500207	-0.486497	0.320547	JGI_V11_PST130_P486778	0.949236	0.0535924
JGI_V11_PST130_P501588	0.464573	0.466538	JGI_V11_PST130_P492748	0.385069	0.0458737
JGI_V11_PST130_P496425	0.139716	0.724154	JGI_V11_PST130_P496790	0.360533	0.0473915
JGI_V11_PST130_P498455	0.0349963	0.944147	JGI_V11_PST130_P502583	-0.553125	0.0362851
JGI_V11_PST130_P501846	0.0585329	0.87439	JGI_V11_PST130_P500087	0.54184	0.0552118
JGI_V11_PST130_P500108	0.201775	0.673215	JGI_V11_PST130_P497800	0.72132	0.0450421
JGI_V11_PST130_P497495	0.0562703	0.865012	JGI_V11_PST130_P503322	1.28395	0.0535009
JGI_V11_PST130_P501856	-0.942491	0.166451	JGI_V11_PST130_P498283	-0.390394	0.0487139
JGI_V11_PST130_P492697	-0.224105	0.793878	JGI_V11_PST130_P490593	-0.510249	0.040098
JGI_V11_PST130_P502915	-0.231975	0.526228	JGI_V11_PST130_P489250	0.560986	0.0462915
JGI_V11_PST130_P503177	0.000880735	0.998589	JGI_V11_PST130_P487493	0.368435	0.0486241
JGI_V11_PST130_P500410	0.39039	0.0995041	JGI_V11_PST130_P498313	-1.02368	0.0372799
JGI_V11_PST130_P490286	0.0836317	0.722349	JGI_V11_PST130_P498640	-0.364525	0.0475658
JGI_V11_PST130_P496144	-0.0195789	0.942185	JGI_V11_PST130_P493293	0.599204	0.0519244
JGI_V11_PST130_P499981	0.0989627	0.683166	JGI_V11_PST130_P493036	0.381396	0.0428692
JGI_V11_PST130_P498267	-0.244171	0.307526	JGI_V11_PST130_P498669	-1.00279	0.0453979
JGI_V11_PST130_P489773	0.164513	0.540031	JGI_V11_PST130_P496931	0.39107	0.0530016
JGI_V11_PST130_P490239	0.239157	0.336715	JGI_V11_PST130_P499728	0.534801	0.0413503
JGI_V11_PST130_P490070	-0.524546	0.384815	JGI_V11_PST130_P501863	0.474822	0.0416882
JGI_V11_PST130_P487196	0.532681	0.532087	JGI_V11_PST130_P491879	1.26551	0.0454339
JGI_V11_PST130_P501605	-0.559187	0.391732	JGI_V11_PST130_P503472	0.464253	0.0495177
JGI_V11_PST130_P490704	-0.373946	0.353422	JGI_V11_PST130_P488894	-0.447901	0.0389527
JGI_V11_PST130_P487889	0.288131	0.618227	JGI_V11_PST130_P495437	0.497274	0.0396644
JGI_V11_PST130_P487815	-0.0779133	0.885806	JGI_V11_PST130_P502648	0.457641	0.0429271
JGI_V11_PST130_P488231	-0.652869	0.302267	JGI_V11_PST130_P487966	0.522356	0.0492873
JGI_V11_PST130_P503402	0.0106081	0.980909	JGI_V11_PST130_P504465	0.487152	0.0476737
JGI_V11_PST130_P498835	-0.365166	0.634019	JGI_V11_PST130_P494452	0.722137	0.0457718
JGI_V11_PST130_P502721	-0.171725	0.591328	JGI_V11_PST130_P493222	0.447511	0.0448538
JGI_V11_PST130_P502677	-0.236429	0.372548	JGI_V11_PST130_P497358	0.430613	0.0472954
JGI_V11_PST130_P487665	0.110861	0.728072	JGI_V11_PST130_P488507	0.537743	0.0441593
JGI_V11_PST130_P503897	0.368098	0.543442	JGI_V11_PST130_P503995	0.46778	0.0489961
JGI_V11_PST130_P496435	0.166753	0.523004	JGI_V11_PST130_P489165	0.374645	0.0441422
JGI_V11_PST130_P487406	0.0886071	0.728653	JGI_V11_PST130_P504199	0.684926	0.0416078
JGI_V11_PST130_P491664	-0.24494	0.75271	JGI_V11_PST130_P492565	0.781467	0.0455917
JGI_V11_PST130_P503051	-0.132297	0.674431	JGI_V11_PST130_P493409	-0.475959	0.0387009
JGI_V11_PST130_P499706	0.389923	0.686214	JGI_V11_PST130_P491421	-0.824018	0.0404076
JGI_V11_PST130_P497968	0.186768	0.512428	JGI_V11_PST130_P498436	0.367763	0.0462419
JGI_V11_PST130_P498006	0.2234	0.36166	JGI_V11_PST130_P500829	-0.349093	0.0498089
JGI_V11_PST130_P498452	-0.0123441	0.989989	JGI_V11_PST130_P491065	1.36132	0.0447755
JGI_V11_PST130_P504487	0.10355	0.745361	JGI_V11_PST130_P499195	-0.595747	0.0520263
JGI_V11_PST130_P501024	-0.0628273	0.807325	JGI_V11_PST130_P497846	-0.437605	0.0433677
JGI_V11_PST130_P494179	0.712628	0.355325	JGI_V11_PST130_P495476	-0.495517	0.0459986
JGI_V11_PST130_P493891	-0.0690745	0.863589	JGI_V11_PST130_P495827	0.582679	0.0550606
JGI_V11_PST130_P503837	0.230278	0.573378	JGI_V11_PST130_P497602	-0.379447	0.0536438
JGI_V11_PST130_P501533	-1.19139	0.222892	JGI_V11_PST130_P490280	1.07279	0.0519269
JGI_V11_PST130_P495166	0.261823	0.26243	JGI_V11_PST130_P500298	0.477309	0.0521541
JGI_V11_PST130_P503011	-0.0392838	0.866273	JGI_V11_PST130_P499972	-0.888784	0.0384761
JGI_V11_PST130_P499146	-0.123336	0.790991	JGI_V11_PST130_P500812	0.704273	0.0527347
JGI_V11_PST130_P490549	-0.175575	0.842177	JGI_V11_PST130_P491248	0.788497	0.0474484
JGI_V11_PST130_P491671	-0.82518	0.174221	JGI_V11_PST130_P492937	-1.48491	0.0424893
JGI_V11_PST130_P489951	-0.0817076	0.730263	JGI_V11_PST130_P497885	-0.444915	0.0493012
JGI_V11_PST130_P494750	-0.183673	0.63737	JGI_V11_PST130_P497170	0.402735	0.0406185
JGI_V11_PST130_P496795	0.152552	0.65464	JGI_V11_PST130_P500231	-0.556947	0.049568
JGI_V11_PST130_P486703	0.0589917	0.932188	JGI_V11_PST130_P497390	-0.742041	0.0376082
JGI_V11_PST130_P502865	0.242012	0.743538	JGI_V11_PST130_P498845	0.494369	0.0361861
JGI_V11_PST130_P490182	-0.0252216	0.935614	JGI_V11_PST130_P489590	0.618563	0.0445923
JGI_V11_PST130_P491656	0.713704	0.132048	JGI_V11_PST130_P503881	0.532948	0.0387658
JGI_V11_PST130_P502896	-0.0429788	0.873456	JGI_V11_PST130_P499808	0.358749	0.0527867
JGI_V11_PST130_P502522	0.532315	0.387369	JGI_V11_PST130_P498215	-0.625846	0.0429249
JGI_V11_PST130_P492163	-0.0664111	0.798896	JGI_V11_PST130_P499121	-0.355441	0.0524159
JGI_V11_PST130_P501720	0.867717	0.310354	JGI_V11_PST130_P491843	0.582025	0.0537102
JGI_V11_PST130_P489043	0.143637	0.754096	JGI_V11_PST130_P501751	-0.632096	0.0469913
JGI_V11_PST130_P499748	0.447375	0.324202	JGI_V11_PST130_P502100	0.465927	0.0514398
JGI_V11_PST130_P501963	-0.262074	0.716896	JGI_V11_PST130_P487569	0.830534	0.0440581
JGI_V11_PST130_P501655	-0.0164026	0.943955	JGI_V11_PST130_P498449	0.449319	0.0444764
JGI_V11_PST130_P495112	0.227179	0.384594	JGI_V11_PST130_P492570	-0.483221	0.0544385
JGI_V11_PST130_P498320	0.284374	0.707884	JGI_V11_PST130_P504170	0.387931	0.0546567
JGI_V11_PST130_P486736	-0.967488	0.204431	JGI_V11_PST130_P498232	-0.410565	0.0533754
JGI_V11_PST130_P500378	0.023293	0.955455	JGI_V11_PST130_P502812	0.378105	0.0417129
JGI_V11_PST130_P504567	0.466137	0.501043	JGI_V11_PST130_P497086	-0.655464	0.0420703
JGI_V11_PST130_P498077	0.32129	0.421675	JGI_V11_PST130_P500048	-0.36963	0.0412747
JGI_V11_PST130_P489214	-0.180618	0.718771	JGI_V11_PST130_P504361	0.357034	0.0511817
JGI_V11_PST130_P489974	0.638338	0.226415	JGI_V11_PST130_P498269	-0.59039	0.0499383
JGI_V11_PST130_P490179	0.203914	0.6375	JGI_V11_PST130_P494480	0.35464	0.0501721
JGI_V11_PST130_P494680	0.0237062	0.947409	JGI_V11_PST130_P496925	1.45403	0.049968
JGI_V11_PST130_P487860	-0.404342	0.565849	JGI_V11_PST130_P500621	0.375706	0.0382002
JGI_V11_PST130_P500611	-0.228132	0.386104	JGI_V11_PST130_P502534	-0.494768	0.0400907
JGI_V11_PST130_P500205	0.330142	0.160251	JGI_V11_PST130_P504122	-0.638902	0.0486811
JGI_V11_PST130_P498956	0.597673	0.436058	JGI_V11_PST130_P488473	0.402862	0.0475338
JGI_V11_PST130_P494155	0.872043	0.239544	JGI_V11_PST130_P497876	-0.402901	0.0505035
JGI_V11_PST130_P501933	0.334099	0.191299	JGI_V11_PST130_P496078	0.468423	0.0522055
JGI_V11_PST130_P502433	-1.17892	0.00464297	JGI_V11_PST130_P491709	0.597069	0.0355946
JGI_V11_PST130_P501877	-0.105466	0.832042	JGI_V11_PST130_P486926	1.18972	0.0467147
JGI_V11_PST130_P495938	0.161043	0.648205	JGI_V11_PST130_P504215	0.364687	0.0450949
JGI_V11_PST130_P491722	0.101961	0.721127	JGI_V11_PST130_P501159	-0.430318	0.0371332
JGI_V11_PST130_P487325	-0.204368	0.693121	JGI_V11_PST130_P489976	1.44521	0.0391347
JGI_V11_PST130_P494870	0.138799	0.557777	JGI_V11_PST130_P488852	-0.391314	0.0523818
JGI_V11_PST130_P494986	0.0828197	0.769952	JGI_V11_PST130_P488447	0.385925	0.0438575
JGI_V11_PST130_P492176	0.302817	0.238148	JGI_V11_PST130_P497180	1.36222	0.0547928
JGI_V11_PST130_P497184	0.111216	0.64297	JGI_V11_PST130_P497644	0.384472	0.0516771
JGI_V11_PST130_P493995	0.595816	0.338456	JGI_V11_PST130_P497003	1.32094	0.0370492
JGI_V11_PST130_P497312	0.519358	0.53495	JGI_V11_PST130_P499206	0.453756	0.043975
JGI_V11_PST130_P498254	-0.0075749	0.978594	JGI_V11_PST130_P498022	-1.5358	0.0373049
JGI_V11_PST130_P490184	-0.361787	0.762532	JGI_V11_PST130_P499612	0.637769	0.0500445
JGI_V11_PST130_P498866	0.421273	0.209744	JGI_V11_PST130_P503802	-1.18828	0.0510979
JGI_V11_PST130_P501949	0.14339	0.539987	JGI_V11_PST130_P503861	-0.816478	0.0548899
JGI_V11_PST130_P503471	-0.00261546	0.992101	JGI_V11_PST130_P500640	-0.373007	0.0358469
JGI_V11_PST130_P504212	-0.0183107	0.983132	JGI_V11_PST130_P492239	-0.794041	0.0366818
JGI_V11_PST130_P500106	0.252055	0.297007	JGI_V11_PST130_P500004	0.413854	0.0510961
JGI_V11_PST130_P494269	0.0776192	0.760295	JGI_V11_PST130_P497026	0.661035	0.0419411
JGI_V11_PST130_P503521	0.260146	0.399028	JGI_V11_PST130_P491959	-0.455167	0.0428355
JGI_V11_PST130_P500898	-0.049344	0.838504	JGI_V11_PST130_P495285	0.511719	0.0524678
JGI_V11_PST130_P500953	-0.147245	0.528543	JGI_V11_PST130_P491160	0.389381	0.0441655
JGI_V11_PST130_P500838	0.220816	0.56388	JGI_V11_PST130_P490882	-0.565758	0.0485531
JGI_V11_PST130_P500794	0.250307	0.561552	JGI_V11_PST130_P490118	-0.400559	0.0512216
JGI_V11_PST130_P501106	0.0030507	0.989726	JGI_V11_PST130_P494860	1.03568	0.0524817
JGI_V11_PST130_P498755	0.624021	0.113953	JGI_V11_PST130_P498125	0.481937	0.0372299
JGI_V11_PST130_P501763	0.0595223	0.801777	JGI_V11_PST130_P502294	-0.625771	0.0408969
JGI_V11_PST130_P493869	0.127536	0.588082	JGI_V11_PST130_P503922	0.374856	0.0442594
JGI_V11_PST130_P500072	1.02781	0.137502	JGI_V11_PST130_P486862	-0.342602	0.0540629
JGI_V11_PST130_P503778	0.159214	0.524209	JGI_V11_PST130_P487682	0.511907	0.0547556
JGI_V11_PST130_P488553	-0.02092	0.928182	JGI_V11_PST130_P489746	0.463186	0.0485417
JGI_V11_PST130_P494113	-0.130868	0.82932	JGI_V11_PST130_P500404	0.454849	0.0370609
JGI_V11_PST130_P491695	0.334827	0.294792	JGI_V11_PST130_P498765	0.383744	0.0368995
JGI_V11_PST130_P504340	-0.245439	0.471602	JGI_V11_PST130_P497973	0.534907	0.0358907
JGI_V11_PST130_P504127	0.214495	0.567273	JGI_V11_PST130_P502795	0.72162	0.0547182
JGI_V11_PST130_P486831	-0.751423	0.304284	JGI_V11_PST130_P492265	-0.926335	0.0518692
JGI_V11_PST130_P496043	0.165991	0.506091	JGI_V11_PST130_P492300	-0.817056	0.0480644
JGI_V11_PST130_P493964	-0.240609	0.709077	JGI_V11_PST130_P487869	0.831577	0.0514554
JGI_V11_PST130_P493892	0.624154	0.398157	JGI_V11_PST130_P486880	0.451658	0.0381888
JGI_V11_PST130_P503979	0.322771	0.429025	JGI_V11_PST130_P502399	-0.4968	0.0429676
JGI_V11_PST130_P504626	-0.862066	0.222362	JGI_V11_PST130_P495469	0.486087	0.0537319
JGI_V11_PST130_P494004	0.0836731	0.724139	JGI_V11_PST130_P500814	-0.621999	0.0417264
JGI_V11_PST130_P502763	1.46126	0.13149	JGI_V11_PST130_P499732	-0.512197	0.0534808
JGI_V11_PST130_P502432	0.121976	0.786826	JGI_V11_PST130_P495626	-0.524568	0.0481491
JGI_V11_PST130_P489620	-0.15168	0.870867	JGI_V11_PST130_P495718	-0.348378	0.0541633
JGI_V11_PST130_P489915	-0.203481	0.497331	JGI_V11_PST130_P503859	-0.595165	0.0406263
JGI_V11_PST130_P496659	0.0479204	0.860281	JGI_V11_PST130_P487260	-0.372372	0.0370065
JGI_V11_PST130_P487171	0.188744	0.518805	JGI_V11_PST130_P500537	0.683773	0.049885
JGI_V11_PST130_P492206	-0.253215	0.371753	JGI_V11_PST130_P501801	1.18447	0.0410764
JGI_V11_PST130_P489203	-0.300261	0.512465	JGI_V11_PST130_P503310	-0.767966	0.047318
JGI_V11_PST130_P499708	0.44864	0.0811651	JGI_V11_PST130_P502045	0.683668	0.0397341
JGI_V11_PST130_P501532	-0.0411687	0.873886	JGI_V11_PST130_P489226	0.683514	0.0510499
JGI_V11_PST130_P501656	-0.183948	0.45236	JGI_V11_PST130_P500122	0.462789	0.0482589
JGI_V11_PST130_P504406	-0.00602886	0.982102	JGI_V11_PST130_P499721	0.425511	0.0501801
JGI_V11_PST130_P500853	-0.303142	0.673585	JGI_V11_PST130_P500293	-0.594984	0.0383244
JGI_V11_PST130_P498506	0.00128238	0.996025	JGI_V11_PST130_P502827	-0.349417	0.0499522
JGI_V11_PST130_P500371	-0.119687	0.805652	JGI_V11_PST130_P502941	0.487826	0.0451006
JGI_V11_PST130_P498940	-0.14705	0.756962	JGI_V11_PST130_P499373	0.4813	0.053864
JGI_V11_PST130_P496882	-0.121722	0.813103	JGI_V11_PST130_P498779	0.998159	0.0422146
JGI_V11_PST130_P501341	0.0429522	0.920722	JGI_V11_PST130_P502011	0.430463	0.051102
JGI_V11_PST130_P486783	0.049111	0.914207	JGI_V11_PST130_P489553	0.41901	0.0453144
JGI_V11_PST130_P501037	0.00315229	0.989554	JGI_V11_PST130_P501859	0.357539	0.0496725
JGI_V11_PST130_P488262	-0.724534	0.192963	JGI_V11_PST130_P500656	-0.523656	0.0404997
JGI_V11_PST130_P497801	-0.0886064	0.775207	JGI_V11_PST130_P501407	0.419122	0.0535233
JGI_V11_PST130_P489615	-0.146224	0.681269	JGI_V11_PST130_P492549	0.350792	0.0550839
JGI_V11_PST130_P492854	-0.76604	0.386259	JGI_V11_PST130_P491293	0.68604	0.0547509
JGI_V11_PST130_P500424	-0.0826317	0.736319	JGI_V11_PST130_P488381	1.21511	0.0531896
JGI_V11_PST130_P501488	0.458591	0.572084	JGI_V11_PST130_P498148	-0.752004	0.0501572
JGI_V11_PST130_P487098	-0.220823	0.640484	JGI_V11_PST130_P497997	0.397325	0.0376463
JGI_V11_PST130_P497728	0.0374102	0.880741	JGI_V11_PST130_P495301	-1.57823	0.0378948
JGI_V11_PST130_P492086	1.33111	0.145942	JGI_V11_PST130_P489424	1.40201	0.0485044
JGI_V11_PST130_P487859	0.115606	0.715836	JGI_V11_PST130_P502791	-1.00722	0.0474444
JGI_V11_PST130_P494363	-0.163737	0.596356	JGI_V11_PST130_P487237	0.376851	0.0416319
JGI_V11_PST130_P497708	0.05811	0.886021	JGI_V11_PST130_P499975	-0.824416	0.0385072
JGI_V11_PST130_P504016	-0.169807	0.634641	JGI_V11_PST130_P503022	0.391642	0.0558219
JGI_V11_PST130_P503621	-0.422704	0.15996	JGI_V11_PST130_P489391	-0.589492	0.0555016
JGI_V11_PST130_P493663	0.265255	0.701034	JGI_V11_PST130_P494485	0.406549	0.0557772
JGI_V11_PST130_P501535	0.224569	0.608096	JGI_V11_PST130_P501762	-0.622052	0.0554194
JGI_V11_PST130_P489196	0.19953	0.45885	JGI_V11_PST130_P489527	-0.356939	0.0558238
JGI_V11_PST130_P498276	-1.06215	0.1166	JGI_V11_PST130_P501809	-0.721093	0.0555802
JGI_V11_PST130_P500867	-0.0259724	0.912549	JGI_V11_PST130_P502744	0.547754	0.0556452
JGI_V11_PST130_P494949	-0.264415	0.264864	JGI_V11_PST130_P499941	-1.23655	0.0555039
JGI_V11_PST130_P486798	0.390011	0.359844	JGI_V11_PST130_P502170	0.363443	0.0556998
JGI_V11_PST130_P495918	0.107791	0.689532	JGI_V11_PST130_P491337	-0.405146	0.0555189
JGI_V11_PST130_P498021	-0.00150532	0.996903	JGI_V11_PST130_P490972	-1.05982	0.0557996
JGI_V11_PST130_P494297	-0.0784208	0.784003	JGI_V11_PST130_P503984	-0.983043	0.0556104
JGI_V11_PST130_P501762	-0.172402	0.713166	JGI_V11_PST130_P496725	0.507843	0.0559462
JGI_V11_PST130_P491608	0.371122	0.329293	JGI_V11_PST130_P497888	-0.430024	0.0560233
JGI_V11_PST130_P488441	0.0631102	0.911094	JGI_V11_PST130_P496905	-0.629077	0.0566785
JGI_V11_PST130_P499675	-0.0544288	0.833586	JGI_V11_PST130_P496982	0.378732	0.0574168
JGI_V11_PST130_P500292	-0.0201534	0.96679	JGI_V11_PST130_P491499	0.751822	0.0579186
JGI_V11_PST130_P489907	0.02808	0.978155	JGI_V11_PST130_P500313	1.49524	0.0577918
JGI_V11_PST130_P498230	-0.307152	0.379876	JGI_V11_PST130_P486725	-0.35792	0.0581616
JGI_V11_PST130_P498975	-0.036694	0.924105	JGI_V11_PST130_P487860	-1.01826	0.0561499
JGI_V11_PST130_P490378	0.092427	0.706705	JGI_V11_PST130_P497702	0.345977	0.0581271
JGI_V11_PST130_P494293	0.282163	0.537384	JGI_V11_PST130_P500057	0.470521	0.0574682
JGI_V11_PST130_P489225	0.401515	0.326849	JGI_V11_PST130_P495089	-1.60741	0.0577491
JGI_V11_PST130_P499855	0.443729	0.0888794	JGI_V11_PST130_P501120	1.23063	0.0576509
JGI_V11_PST130_P490377	-0.00864023	0.978654	JGI_V11_PST130_P499511	0.354852	0.0581612
JGI_V11_PST130_P504381	0.0214786	0.957623	JGI_V11_PST130_P487124	-0.742176	0.0567053
JGI_V11_PST130_P504627	0.330368	0.468718	JGI_V11_PST130_P498672	0.379419	0.0572632
JGI_V11_PST130_P499574	-0.0959629	0.683782	JGI_V11_PST130_P492964	0.697154	0.0578231
JGI_V11_PST130_P491668	-0.630113	0.330969	JGI_V11_PST130_P491765	1.1419	0.0575773
JGI_V11_PST130_P500654	0.0853098	0.850438	JGI_V11_PST130_P503235	-0.59718	0.0564485
JGI_V11_PST130_P503258	0.0373555	0.881468	JGI_V11_PST130_P493414	1.2234	0.056897
JGI_V11_PST130_P502204	-0.138171	0.671093	JGI_V11_PST130_P502867	0.635805	0.0583808
JGI_V11_PST130_P503784	-0.0668104	0.903103	JGI_V11_PST130_P497652	0.42982	0.0574553
JGI_V11_PST130_P492828	0.167015	0.881111	JGI_V11_PST130_P501053	1.05645	0.0562018
JGI_V11_PST130_P492842	-0.231501	0.662994	JGI_V11_PST130_P492017	0.709913	0.057719
JGI_V11_PST130_P489617	0.376671	0.228671	JGI_V11_PST130_P497606	-0.555044	0.0564218
JGI_V11_PST130_P489558	0.111588	0.640989	JGI_V11_PST130_P501472	-0.563405	0.0573268
JGI_V11_PST130_P491837	-0.24038	0.724939	JGI_V11_PST130_P500870	0.346944	0.0567412
JGI_V11_PST130_P501492	-0.131615	0.871011	JGI_V11_PST130_P486657	-0.40246	0.058432
JGI_V11_PST130_P497883	0.424811	0.156446	JGI_V11_PST130_P488597	1.02378	0.0572492
JGI_V11_PST130_P502807	-0.0629198	0.845976	JGI_V11_PST130_P503763	-0.908431	0.0569329
JGI_V11_PST130_P496458	0.0185717	0.937234	JGI_V11_PST130_P503020	0.686218	0.0581768
JGI_V11_PST130_P493580	-0.126596	0.769942	JGI_V11_PST130_P490141	-0.487707	0.0572383
JGI_V11_PST130_P490442	-0.0355215	0.897475	JGI_V11_PST130_P497238	1.69382	0.0583054
JGI_V11_PST130_P499369	-0.291909	0.540814	JGI_V11_PST130_P502361	-0.377561	0.0569101
JGI_V11_PST130_P500295	0.187119	0.427428	JGI_V11_PST130_P490303	-0.390679	0.0581661
JGI_V11_PST130_P497702	0.0367901	0.878224	JGI_V11_PST130_P503787	0.3797	0.0584731
JGI_V11_PST130_P495237	-0.549051	0.546232	JGI_V11_PST130_P499635	0.589613	0.0579226
JGI_V11_PST130_P503443	0.125465	0.613169	JGI_V11_PST130_P499063	-0.364012	0.0577092
JGI_V11_PST130_P489297	0.0216991	0.932955	JGI_V11_PST130_P488267	-0.438901	0.0578392
JGI_V11_PST130_P501654	-0.294291	0.33549	JGI_V11_PST130_P498763	0.564148	0.0585166
JGI_V11_PST130_P497972	0.0966221	0.68601	JGI_V11_PST130_P502145	0.346941	0.0584926
JGI_V11_PST130_P491038	-0.419774	0.546763	JGI_V11_PST130_P487756	0.431196	0.0575234
JGI_V11_PST130_P501689	-0.0919679	0.692398	JGI_V11_PST130_P504151	0.407279	0.0563193
JGI_V11_PST130_P488214	0.528117	0.409306	JGI_V11_PST130_P503346	0.800194	0.057877
JGI_V11_PST130_P499663	0.0763426	0.74933	JGI_V11_PST130_P493552	0.522395	0.0580374
JGI_V11_PST130_P490955	-0.276143	0.699512	JGI_V11_PST130_P501345	-0.847277	0.0563022
JGI_V11_PST130_P494031	0.304177	0.430345	JGI_V11_PST130_P496285	-0.574858	0.0575047
JGI_V11_PST130_P490394	-0.327497	0.409172	JGI_V11_PST130_P501274	-0.575121	0.0573371
JGI_V11_PST130_P502328	0.229962	0.624272	JGI_V11_PST130_P500307	0.4296	0.056707
JGI_V11_PST130_P497626	0.16457	0.604414	JGI_V11_PST130_P488096	0.696778	0.0585515
JGI_V11_PST130_P496969	0.400671	0.557927	JGI_V11_PST130_P501135	0.48535	0.0583919
JGI_V11_PST130_P500254	0.273056	0.449247	JGI_V11_PST130_P502411	-0.963545	0.0581525
JGI_V11_PST130_P491701	-0.0460861	0.907986	JGI_V11_PST130_P502736	-0.340251	0.0565227
JGI_V11_PST130_P490624	0.839858	0.244591	JGI_V11_PST130_P497894	-0.358186	0.058077
JGI_V11_PST130_P495069	0.292947	0.24566	JGI_V11_PST130_P500675	-0.618002	0.0570219
JGI_V11_PST130_P499083	-0.509053	0.192853	JGI_V11_PST130_P488062	1.17596	0.0575296
JGI_V11_PST130_P497808	-0.0587412	0.806875	JGI_V11_PST130_P496699	-0.646945	0.057496
JGI_V11_PST130_P499829	0.138932	0.57804	JGI_V11_PST130_P495562	0.380475	0.0576983
JGI_V11_PST130_P496335	-0.380612	0.257077	JGI_V11_PST130_P493427	0.448998	0.057782
JGI_V11_PST130_P497760	0.295199	0.251362	JGI_V11_PST130_P498562	0.419803	0.0573268
JGI_V11_PST130_P498285	-0.193401	0.7956	JGI_V11_PST130_P502098	0.648151	0.0565173
JGI_V11_PST130_P499806	0.0409045	0.878619	JGI_V11_PST130_P499378	0.737944	0.0573105
JGI_V11_PST130_P498002	-0.154798	0.619074	JGI_V11_PST130_P496714	0.563506	0.0585172
JGI_V11_PST130_P497811	0.0502381	0.840716	JGI_V11_PST130_P498985	-0.596055	0.0565249
JGI_V11_PST130_P503458	0.114131	0.627466	JGI_V11_PST130_P492313	1.53094	0.0585166
JGI_V11_PST130_P503517	0.311408	0.73031	JGI_V11_PST130_P503274	-0.495639	0.0606076
JGI_V11_PST130_P487933	0.120448	0.660756	JGI_V11_PST130_P488900	-0.410166	0.0668105
JGI_V11_PST130_P499018	0.0810691	0.759697	JGI_V11_PST130_P489428	1.11638	0.0635815
JGI_V11_PST130_P487588	-0.184104	0.823039	JGI_V11_PST130_P500651	0.34464	0.0654718
JGI_V11_PST130_P496235	-0.112606	0.656203	JGI_V11_PST130_P490919	-0.619834	0.0619261
JGI_V11_PST130_P504427	-0.0438017	0.879535	JGI_V11_PST130_P501602	0.508826	0.0672464
JGI_V11_PST130_P501483	-0.0394298	0.931427	JGI_V11_PST130_P502926	-0.616774	0.0615695
JGI_V11_PST130_P489102	-0.222827	0.676983	JGI_V11_PST130_P488435	0.532427	0.064865
JGI_V11_PST130_P488334	-0.153609	0.795	JGI_V11_PST130_P488357	0.376387	0.059242
JGI_V11_PST130_P504407	-0.191545	0.656195	JGI_V11_PST130_P492388	-0.534992	0.0667597
JGI_V11_PST130_P489049	-0.243334	0.522469	JGI_V11_PST130_P499264	1.27006	0.063296
JGI_V11_PST130_P499673	-0.127591	0.586539	JGI_V11_PST130_P491313	0.520058	0.0586118
JGI_V11_PST130_P491860	0.189536	0.517124	JGI_V11_PST130_P488510	-0.403677	0.0675344
JGI_V11_PST130_P500057	0.246766	0.381141	JGI_V11_PST130_P486718	0.451157	0.0621912
JGI_V11_PST130_P495724	-0.494291	0.563951	JGI_V11_PST130_P487870	0.335236	0.0657112
JGI_V11_PST130_P502351	0.0874266	0.743731	JGI_V11_PST130_P498948	0.403941	0.0604833
JGI_V11_PST130_P498072	0.146828	0.735608	JGI_V11_PST130_P502292	0.444983	0.0673873
JGI_V11_PST130_P504025	-0.492515	0.462612	JGI_V11_PST130_P499382	-1.03442	0.0641362
JGI_V11_PST130_P501924	0.448965	0.343571	JGI_V11_PST130_P501815	-0.412946	0.0634224
JGI_V11_PST130_P498384	0.0224814	0.928449	JGI_V11_PST130_P502337	0.460669	0.0619105
JGI_V11_PST130_P486889	0.0514061	0.906275	JGI_V11_PST130_P497138	0.390945	0.0622331
JGI_V11_PST130_P494166	-0.128971	0.628724	JGI_V11_PST130_P486853	0.453342	0.0606292
JGI_V11_PST130_P501831	0.0930221	0.786105	JGI_V11_PST130_P502208	0.396139	0.0651081
JGI_V11_PST130_P497921	-0.143419	0.727112	JGI_V11_PST130_P501148	-0.699358	0.0608968
JGI_V11_PST130_P504328	0.0173306	0.94394	JGI_V11_PST130_P502016	0.85189	0.0642035
JGI_V11_PST130_P501062	-0.0878678	0.711991	JGI_V11_PST130_P499447	-1.09887	0.063295
JGI_V11_PST130_P497491	0.00754633	0.991616	JGI_V11_PST130_P503105	-0.8302	0.0641607
JGI_V11_PST130_P498818	0.14222	0.620859	JGI_V11_PST130_P499146	-0.60747	0.0629996
JGI_V11_PST130_P503499	-0.165607	0.736997	JGI_V11_PST130_P498077	0.576753	0.0673278
JGI_V11_PST130_P488429	-0.142945	0.554544	JGI_V11_PST130_P496659	0.375733	0.0638176
JGI_V11_PST130_P495540	-0.0719024	0.768439	JGI_V11_PST130_P497708	-0.47506	0.0673062
JGI_V11_PST130_P504244	0.0398169	0.958072	JGI_V11_PST130_P489196	0.349787	0.0670009
JGI_V11_PST130_P493876	-0.149101	0.763797	JGI_V11_PST130_P490378	0.343737	0.0646706
JGI_V11_PST130_P502484	0.173125	0.459865	JGI_V11_PST130_P504407	-0.487703	0.0670426
JGI_V11_PST130_P488038	0.11997	0.609544	JGI_V11_PST130_P488465	0.554885	0.0659568
JGI_V11_PST130_P498602	0.152858	0.717653	JGI_V11_PST130_P504246	0.388453	0.0628899
JGI_V11_PST130_P488580	-0.061292	0.7931	JGI_V11_PST130_P495368	1.09241	0.0640107
JGI_V11_PST130_P489053	0.293306	0.772565	JGI_V11_PST130_P496284	0.336264	0.067651
JGI_V11_PST130_P489340	0.142363	0.573764	JGI_V11_PST130_P503396	-0.367779	0.0587645
JGI_V11_PST130_P493648	0.608891	0.462554	JGI_V11_PST130_P499321	0.507227	0.0660318
JGI_V11_PST130_P491643	0.0854323	0.867467	JGI_V11_PST130_P488966	1.25873	0.0676808
JGI_V11_PST130_P504442	0.0961524	0.718997	JGI_V11_PST130_P489989	-0.740106	0.0671078
JGI_V11_PST130_P489928	0.134094	0.605592	JGI_V11_PST130_P499128	0.707255	0.0674317
JGI_V11_PST130_P493116	-0.227633	0.653503	JGI_V11_PST130_P491963	-0.376627	0.0612625
JGI_V11_PST130_P494880	0.235854	0.542397	JGI_V11_PST130_P495574	-0.865796	0.0652457
JGI_V11_PST130_P502878	-0.16643	0.867018	JGI_V11_PST130_P493775	0.731977	0.0628567
JGI_V11_PST130_P501020	0.575468	0.471868	JGI_V11_PST130_P499666	-0.357338	0.0613409
JGI_V11_PST130_P501028	0.268506	0.262497	JGI_V11_PST130_P499448	0.539736	0.0672623
JGI_V11_PST130_P486903	-0.456809	0.311402	JGI_V11_PST130_P498159	0.998381	0.066207
JGI_V11_PST130_P495153	0.236498	0.699556	JGI_V11_PST130_P503155	1.59943	0.0619489
JGI_V11_PST130_P499235	-0.0592202	0.808689	JGI_V11_PST130_P488394	0.33529	0.0646478
JGI_V11_PST130_P495345	0.0483358	0.843591	JGI_V11_PST130_P499084	-0.541554	0.0649115
JGI_V11_PST130_P498394	0.228295	0.354621	JGI_V11_PST130_P496351	0.372148	0.0641549
JGI_V11_PST130_P493270	-0.203676	0.791327	JGI_V11_PST130_P495492	-0.889011	0.0619456
JGI_V11_PST130_P490175	-0.24776	0.350968	JGI_V11_PST130_P498846	-0.839222	0.0631741
JGI_V11_PST130_P501875	0.0902947	0.730015	JGI_V11_PST130_P494036	-1.04083	0.0662021
JGI_V11_PST130_P498147	0.00166248	0.994807	JGI_V11_PST130_P494096	-0.59569	0.0610998
JGI_V11_PST130_P493812	0.0937711	0.697633	JGI_V11_PST130_P500781	0.418223	0.0660868
JGI_V11_PST130_P486641	0.479819	0.174134	JGI_V11_PST130_P495513	0.377864	0.0656734
JGI_V11_PST130_P493914	-0.357728	0.635844	JGI_V11_PST130_P494239	-0.442828	0.0615786
JGI_V11_PST130_P501239	0.121827	0.60197	JGI_V11_PST130_P498302	1.01652	0.0615599
JGI_V11_PST130_P499221	-0.0323145	0.925763	JGI_V11_PST130_P499030	0.757456	0.066797
JGI_V11_PST130_P498345	-0.0271163	0.925808	JGI_V11_PST130_P490580	-0.755324	0.0608947
JGI_V11_PST130_P493738	-0.293861	0.431173	JGI_V11_PST130_P496191	-0.489146	0.0652783
JGI_V11_PST130_P501876	-0.142116	0.774791	JGI_V11_PST130_P490368	0.487702	0.0628928
JGI_V11_PST130_P495891	-0.0157265	0.946412	JGI_V11_PST130_P499161	-0.631041	0.0621151
JGI_V11_PST130_P492183	0.0939489	0.89584	JGI_V11_PST130_P489683	-0.363085	0.0646462
JGI_V11_PST130_P494771	-0.145746	0.655297	JGI_V11_PST130_P503199	0.334935	0.067226
JGI_V11_PST130_P493075	-0.361238	0.335419	JGI_V11_PST130_P488142	0.543411	0.0598208
JGI_V11_PST130_P503195	0.20947	0.452011	JGI_V11_PST130_P503017	0.342324	0.0637202
JGI_V11_PST130_P490354	-0.1619	0.775816	JGI_V11_PST130_P504202	-0.375599	0.0613365
JGI_V11_PST130_P489513	0.0727877	0.826229	JGI_V11_PST130_P496826	-0.481753	0.0676418
JGI_V11_PST130_P499178	-0.196865	0.606142	JGI_V11_PST130_P496109	0.336648	0.0658403
JGI_V11_PST130_P501227	0.0419696	0.872576	JGI_V11_PST130_P489863	0.412255	0.0599192
JGI_V11_PST130_P487925	0.305846	0.48861	JGI_V11_PST130_P501190	1.07377	0.0602949
JGI_V11_PST130_P492930	-0.162251	0.809153	JGI_V11_PST130_P502897	-0.474565	0.067622
JGI_V11_PST130_P493980	0.073233	0.896362	JGI_V11_PST130_P504106	-0.400361	0.0614349
JGI_V11_PST130_P493731	0.482619	0.45694	JGI_V11_PST130_P490342	0.343696	0.0659112
JGI_V11_PST130_P500196	0.155273	0.533235	JGI_V11_PST130_P492080	-0.370345	0.0657615
JGI_V11_PST130_P502675	-0.0792068	0.738004	JGI_V11_PST130_P499636	-0.540913	0.062217
JGI_V11_PST130_P491903	0.0132586	0.972697	JGI_V11_PST130_P486829	-0.570044	0.0638791
JGI_V11_PST130_P501697	-0.298307	0.211091	JGI_V11_PST130_P491321	-0.985036	0.0636037
JGI_V11_PST130_P497530	-0.0925354	0.899839	JGI_V11_PST130_P495548	-0.591312	0.0622433
JGI_V11_PST130_P501454	-0.123418	0.598785	JGI_V11_PST130_P498839	1.14887	0.0628228
JGI_V11_PST130_P501091	-0.140158	0.561501	JGI_V11_PST130_P504360	0.493715	0.064019
JGI_V11_PST130_P501579	0.300246	0.499693	JGI_V11_PST130_P498083	0.495603	0.0605981
JGI_V11_PST130_P499642	0.200972	0.71392	JGI_V11_PST130_P498911	-0.474881	0.066316
JGI_V11_PST130_P494378	-0.297048	0.206497	JGI_V11_PST130_P503750	-0.445427	0.062641
JGI_V11_PST130_P499479	0.126559	0.595345	JGI_V11_PST130_P489960	-0.722058	0.063114
JGI_V11_PST130_P500983	-0.197337	0.447549	JGI_V11_PST130_P502237	0.36331	0.0671681
JGI_V11_PST130_P489182	-0.0743573	0.820348	JGI_V11_PST130_P504633	0.438954	0.0632185
JGI_V11_PST130_P490055	-0.934161	0.0497444	JGI_V11_PST130_P488295	1.69744	0.0594018
JGI_V11_PST130_P500876	-0.468378	0.383937	JGI_V11_PST130_P486904	-0.619407	0.0618857
JGI_V11_PST130_P495016	0.158053	0.570297	JGI_V11_PST130_P502492	-0.527411	0.0612238
JGI_V11_PST130_P487596	-0.216621	0.66987	JGI_V11_PST130_P494625	0.435046	0.0651946
JGI_V11_PST130_P496171	-0.150183	0.840766	JGI_V11_PST130_P488557	1.15259	0.0671857
JGI_V11_PST130_P497986	0.0661411	0.936202	JGI_V11_PST130_P488426	-0.337102	0.0600349
JGI_V11_PST130_P495236	-0.0410443	0.875229	JGI_V11_PST130_P489383	0.426064	0.0675679
JGI_V11_PST130_P500916	0.170039	0.834968	JGI_V11_PST130_P489277	-0.541331	0.0670672
JGI_V11_PST130_P488499	0.220459	0.72348	JGI_V11_PST130_P490417	0.422629	0.0654635
JGI_V11_PST130_P500587	0.0515893	0.922096	JGI_V11_PST130_P504186	0.337959	0.0640545
JGI_V11_PST130_P487423	0.204305	0.381733	JGI_V11_PST130_P504009	0.419653	0.0591723
JGI_V11_PST130_P488391	0.104033	0.774101	JGI_V11_PST130_P493704	-0.367729	0.0671381
JGI_V11_PST130_P503367	0.0321976	0.906421	JGI_V11_PST130_P499236	0.769341	0.0659468
JGI_V11_PST130_P503582	-0.0845218	0.831595	JGI_V11_PST130_P491258	1.03928	0.0666389
JGI_V11_PST130_P487251	0.538917	0.480295	JGI_V11_PST130_P494918	0.51275	0.0601175
JGI_V11_PST130_P500496	0.364023	0.47444	JGI_V11_PST130_P496218	-0.804101	0.0621968
JGI_V11_PST130_P492992	-0.19272	0.735952	JGI_V11_PST130_P502544	0.625974	0.0658933
JGI_V11_PST130_P488020	-0.089056	0.792376	JGI_V11_PST130_P496368	-1.05115	0.0666948
JGI_V11_PST130_P491068	-0.470143	0.250447	JGI_V11_PST130_P498719	0.355111	0.0653177
JGI_V11_PST130_P502113	0.217749	0.623107	JGI_V11_PST130_P500166	-0.413767	0.0610268
JGI_V11_PST130_P503509	-0.0976108	0.786915	JGI_V11_PST130_P498503	-0.330259	0.0631194
JGI_V11_PST130_P501204	-0.566649	0.134109	JGI_V11_PST130_P500915	0.478725	0.0673826
JGI_V11_PST130_P501408	-0.0273677	0.945238	JGI_V11_PST130_P489921	-0.414415	0.0613534
JGI_V11_PST130_P499939	-0.0404651	0.863683	JGI_V11_PST130_P489578	0.337012	0.0631267
JGI_V11_PST130_P501913	-0.0678545	0.778352	JGI_V11_PST130_P491245	-0.423898	0.0641001
JGI_V11_PST130_P499100	0.0271303	0.960207	JGI_V11_PST130_P496071	-0.329543	0.0646448
JGI_V11_PST130_P500140	0.0228209	0.976843	JGI_V11_PST130_P496860	-0.413232	0.0646122
JGI_V11_PST130_P498797	-0.29409	0.584277	JGI_V11_PST130_P503858	-0.567921	0.0620459
JGI_V11_PST130_P502234	0.146939	0.803343	JGI_V11_PST130_P500273	1.13525	0.0638724
JGI_V11_PST130_P502297	-1.4082	0.0244865	JGI_V11_PST130_P493536	0.482154	0.0638047
JGI_V11_PST130_P499674	1.23024	0.152627	JGI_V11_PST130_P503503	0.542028	0.0656453
JGI_V11_PST130_P501740	0.154994	0.630227	JGI_V11_PST130_P500604	-0.368989	0.0601275
JGI_V11_PST130_P488467	-0.254086	0.506469	JGI_V11_PST130_P499153	-0.776664	0.0655836
JGI_V11_PST130_P502398	0.353931	0.165523	JGI_V11_PST130_P502178	-0.749088	0.0629356
JGI_V11_PST130_P490947	0.645447	0.19052	JGI_V11_PST130_P502968	-0.409646	0.062778
JGI_V11_PST130_P488465	0.137098	0.740659	JGI_V11_PST130_P488042	0.616085	0.061059
JGI_V11_PST130_P502354	-0.0537034	0.816855	JGI_V11_PST130_P487390	-0.573809	0.0655723
JGI_V11_PST130_P502280	0.103606	0.68123	JGI_V11_PST130_P503496	0.632354	0.0656089
JGI_V11_PST130_P490454	0.373414	0.578046	JGI_V11_PST130_P489634	-0.435525	0.0665514
JGI_V11_PST130_P495097	-0.167958	0.750441	JGI_V11_PST130_P501378	0.337122	0.0632876
JGI_V11_PST130_P493801	0.108899	0.64886	JGI_V11_PST130_P489078	0.34398	0.0639089
JGI_V11_PST130_P498223	-0.393894	0.346681	JGI_V11_PST130_P502553	-0.64838	0.0615294
JGI_V11_PST130_P500124	-0.171231	0.703138	JGI_V11_PST130_P499167	0.389946	0.0671506
JGI_V11_PST130_P499212	0.104369	0.751403	JGI_V11_PST130_P491475	0.344201	0.0591337
JGI_V11_PST130_P499113	0.224207	0.450037	JGI_V11_PST130_P501481	0.605008	0.0606992
JGI_V11_PST130_P489122	-0.0726191	0.757775	JGI_V11_PST130_P503914	0.338102	0.0637165
JGI_V11_PST130_P496025	-0.136956	0.867084	JGI_V11_PST130_P497819	0.344612	0.060697
JGI_V11_PST130_P500723	0.174514	0.607235	JGI_V11_PST130_P499484	0.371385	0.0598579
JGI_V11_PST130_P503082	-0.159473	0.627121	JGI_V11_PST130_P494802	-0.401452	0.0647323
JGI_V11_PST130_P492621	-0.129227	0.877185	JGI_V11_PST130_P490053	-0.520773	0.065501
JGI_V11_PST130_P498336	-0.0721415	0.757273	JGI_V11_PST130_P499183	0.737645	0.0648921
JGI_V11_PST130_P504246	0.0514722	0.870956	JGI_V11_PST130_P489731	0.464459	0.0602462
JGI_V11_PST130_P490292	-0.0554823	0.922116	JGI_V11_PST130_P500945	0.639294	0.0623784
JGI_V11_PST130_P490074	-0.166039	0.508916	JGI_V11_PST130_P490798	0.444156	0.0618781
JGI_V11_PST130_P493172	-0.143124	0.846101	JGI_V11_PST130_P498960	-0.370412	0.0595025
JGI_V11_PST130_P495172	-0.294587	0.682466	JGI_V11_PST130_P501957	-0.588799	0.0660394
JGI_V11_PST130_P499952	-0.197331	0.525446	JGI_V11_PST130_P493794	0.349487	0.0590931
JGI_V11_PST130_P502548	0.855135	0.338176	JGI_V11_PST130_P493004	1.09125	0.0633304
JGI_V11_PST130_P494765	-0.16967	0.60709	JGI_V11_PST130_P486750	0.374147	0.0624904
JGI_V11_PST130_P496614	0.464377	0.478747	JGI_V11_PST130_P498954	-0.940656	0.0650482
JGI_V11_PST130_P489914	0.182827	0.770471	JGI_V11_PST130_P496565	1.1422	0.0646101
JGI_V11_PST130_P487533	0.317229	0.404207	JGI_V11_PST130_P493109	0.570278	0.0651046
JGI_V11_PST130_P488784	0.609221	0.379297	JGI_V11_PST130_P499929	0.787626	0.0598337
JGI_V11_PST130_P500567	0.0225801	0.923415	JGI_V11_PST130_P502109	0.423372	0.0642918
JGI_V11_PST130_P502231	-0.00831555	0.974467	JGI_V11_PST130_P496515	-0.793311	0.0654787
JGI_V11_PST130_P500398	0.102656	0.665196	JGI_V11_PST130_P504278	1.16176	0.0646118
JGI_V11_PST130_P495046	-0.263294	0.395919	JGI_V11_PST130_P503069	-0.510898	0.0673039
JGI_V11_PST130_P493045	0.031017	0.895683	JGI_V11_PST130_P497496	0.487796	0.062183
JGI_V11_PST130_P500133	0.045528	0.867225	JGI_V11_PST130_P489205	-1.07401	0.0607363
JGI_V11_PST130_P491506	0.210286	0.420306	JGI_V11_PST130_P499498	-0.591011	0.0676717
JGI_V11_PST130_P489081	-0.177537	0.606657	JGI_V11_PST130_P493855	0.357861	0.0599604
JGI_V11_PST130_P499488	0.135494	0.854819	JGI_V11_PST130_P488022	0.638251	0.061917
JGI_V11_PST130_P498684	0.068871	0.788416	JGI_V11_PST130_P503863	0.485614	0.0620819
JGI_V11_PST130_P496453	-0.036008	0.952489	JGI_V11_PST130_P492159	1.24409	0.0637763
JGI_V11_PST130_P489898	0.131224	0.578079	JGI_V11_PST130_P496815	-0.591548	0.0651206
JGI_V11_PST130_P500691	-0.0400748	0.863704	JGI_V11_PST130_P494135	1.25506	0.0661712
JGI_V11_PST130_P494523	0.184344	0.701996	JGI_V11_PST130_P497518	0.64753	0.0644047
JGI_V11_PST130_P490920	-0.0647916	0.784637	JGI_V11_PST130_P487943	0.475136	0.0621554
JGI_V11_PST130_P503279	-0.1296	0.61545	JGI_V11_PST130_P489519	0.399878	0.0637139
JGI_V11_PST130_P496284	0.0856152	0.722116	JGI_V11_PST130_P487212	0.979686	0.0623626
JGI_V11_PST130_P493729	-0.0487807	0.902941	JGI_V11_PST130_P488065	1.07343	0.0654244
JGI_V11_PST130_P488502	-0.0492382	0.856734	JGI_V11_PST130_P504416	0.415223	0.0648065
JGI_V11_PST130_P503653	0.153262	0.543655	JGI_V11_PST130_P501825	0.343548	0.065232
JGI_V11_PST130_P490620	0.0999689	0.709435	JGI_V11_PST130_P502829	-0.662915	0.0635248
JGI_V11_PST130_P504408	0.103217	0.745409	JGI_V11_PST130_P493131	1.24015	0.0640777
JGI_V11_PST130_P493881	-0.40121	0.300662	JGI_V11_PST130_P502207	-0.355359	0.0666273
JGI_V11_PST130_P492451	0.194871	0.773761	JGI_V11_PST130_P499859	0.413171	0.0586405
JGI_V11_PST130_P500955	-0.189247	0.605475	JGI_V11_PST130_P491742	0.445642	0.0647733
JGI_V11_PST130_P498752	0.061568	0.81642	JGI_V11_PST130_P491349	-1.05329	0.0587529
JGI_V11_PST130_P494368	0.0522965	0.824006	JGI_V11_PST130_P504004	-0.33317	0.0604238
JGI_V11_PST130_P486872	0.44519	0.309079	JGI_V11_PST130_P488526	-0.701762	0.0664589
JGI_V11_PST130_P488980	-0.457867	0.50603	JGI_V11_PST130_P493625	0.481162	0.0643501
JGI_V11_PST130_P495089	-0.659213	0.581108	JGI_V11_PST130_P497587	0.80059	0.0626983
JGI_V11_PST130_P492208	0.687128	0.195897	JGI_V11_PST130_P502044	0.626855	0.0590673
JGI_V11_PST130_P491150	-0.201351	0.671754	JGI_V11_PST130_P504006	0.450056	0.0591415
JGI_V11_PST130_P502585	0.0337609	0.955487	JGI_V11_PST130_P498690	1.11205	0.0642283
JGI_V11_PST130_P488863	-0.000124945	0.99969	JGI_V11_PST130_P498056	0.345454	0.0625617
JGI_V11_PST130_P490600	0.0746399	0.821998	JGI_V11_PST130_P500539	0.645414	0.0635731
JGI_V11_PST130_P500046	-0.0499233	0.839229	JGI_V11_PST130_P487542	0.429281	0.0641518
JGI_V11_PST130_P498869	0.133464	0.630355	JGI_V11_PST130_P499980	0.365108	0.0652589
JGI_V11_PST130_P492073	0.0215276	0.939972	JGI_V11_PST130_P501145	0.494287	0.0641799
JGI_V11_PST130_P488415	-0.0211716	0.955615	JGI_V11_PST130_P489080	-0.351117	0.0639386
JGI_V11_PST130_P503111	0.433164	0.536506	JGI_V11_PST130_P502589	-0.666604	0.0675848
JGI_V11_PST130_P503739	-0.198549	0.458307	JGI_V11_PST130_P498247	-0.595878	0.0614516
JGI_V11_PST130_P497297	0.00757861	0.983805	JGI_V11_PST130_P498380	0.762608	0.0674841
JGI_V11_PST130_P498440	0.189553	0.628309	JGI_V11_PST130_P494380	-0.625545	0.0629147
JGI_V11_PST130_P500536	-0.0466189	0.8489	JGI_V11_PST130_P493692	-0.447546	0.0663388
JGI_V11_PST130_P489355	-0.0115084	0.963696	JGI_V11_PST130_P487169	-0.443188	0.0632682
JGI_V11_PST130_P498139	0.283471	0.303472	JGI_V11_PST130_P501027	-0.557675	0.0609065
JGI_V11_PST130_P497225	-0.292489	0.244424	JGI_V11_PST130_P504518	-0.507857	0.0622271
JGI_V11_PST130_P491790	0.221894	0.672971	JGI_V11_PST130_P504410	-0.440471	0.0667255
JGI_V11_PST130_P501265	0.0145493	0.951868	JGI_V11_PST130_P492708	-0.54926	0.0594876
JGI_V11_PST130_P502282	0.029345	0.900514	JGI_V11_PST130_P495317	-0.405464	0.0664452
JGI_V11_PST130_P499723	0.185934	0.438481	JGI_V11_PST130_P499492	0.353422	0.0634644
JGI_V11_PST130_P501498	-0.577677	0.534285	JGI_V11_PST130_P491240	1.07757	0.0624074
JGI_V11_PST130_P502831	-0.702604	0.311022	JGI_V11_PST130_P498997	1.18302	0.0655356
JGI_V11_PST130_P501120	1.04125	0.160614	JGI_V11_PST130_P503236	0.63707	0.060026
JGI_V11_PST130_P494041	0.0875459	0.806502	JGI_V11_PST130_P489894	0.484065	0.0623435
JGI_V11_PST130_P487530	0.0957615	0.683294	JGI_V11_PST130_P497623	-0.862613	0.0648878
JGI_V11_PST130_P500042	-0.224479	0.360074	JGI_V11_PST130_P499037	-0.539219	0.0620709
JGI_V11_PST130_P491594	-0.181799	0.831328	JGI_V11_PST130_P502027	0.770096	0.0618648
JGI_V11_PST130_P490606	-0.268002	0.48274	JGI_V11_PST130_P498838	0.997944	0.0658412
JGI_V11_PST130_P487044	0.0227332	0.956543	JGI_V11_PST130_P501500	1.38169	0.0613769
JGI_V11_PST130_P500598	-0.215496	0.590435	JGI_V11_PST130_P497391	-0.367232	0.0664962
JGI_V11_PST130_P492676	0.311153	0.397938	JGI_V11_PST130_P499462	0.565677	0.0643404
JGI_V11_PST130_P487613	-0.746044	0.191475	JGI_V11_PST130_P488992	-0.717496	0.0644042
JGI_V11_PST130_P491378	0.800716	0.285913	JGI_V11_PST130_P493433	1.31256	0.0603678
JGI_V11_PST130_P493089	-0.00390649	0.987163	JGI_V11_PST130_P502345	-0.439055	0.0664861
JGI_V11_PST130_P496642	-0.00437501	0.993747	JGI_V11_PST130_P503341	0.519708	0.0593622
JGI_V11_PST130_P489625	-0.464217	0.409414	JGI_V11_PST130_P486817	0.451117	0.0660852
JGI_V11_PST130_P488470	0.00401483	0.996285	JGI_V11_PST130_P503918	0.390263	0.0665087
JGI_V11_PST130_P500722	-0.144854	0.539627	JGI_V11_PST130_P494954	0.533498	0.0588546
JGI_V11_PST130_P499570	0.642632	0.46934	JGI_V11_PST130_P487280	0.466809	0.0657054
JGI_V11_PST130_P492606	-0.5864	0.0390538	JGI_V11_PST130_P499423	0.520025	0.0593303
JGI_V11_PST130_P487252	-0.890615	0.223526	JGI_V11_PST130_P501968	-0.886018	0.065678
JGI_V11_PST130_P500217	0.172369	0.486812	JGI_V11_PST130_P486988	-0.47828	0.0596002
JGI_V11_PST130_P490114	0.142051	0.793162	JGI_V11_PST130_P501336	-0.45297	0.0667316
JGI_V11_PST130_P488974	0.136241	0.561928	JGI_V11_PST130_P500374	-0.589324	0.0635849
JGI_V11_PST130_P490437	0.046344	0.846291	JGI_V11_PST130_P490510	-0.573712	0.0647537
JGI_V11_PST130_P500279	-0.567571	0.47734	JGI_V11_PST130_P498624	0.707909	0.0631236
JGI_V11_PST130_P497245	0.621434	0.402121	JGI_V11_PST130_P501563	0.341157	0.0678903
JGI_V11_PST130_P489888	-0.063044	0.855311	JGI_V11_PST130_P497903	1.07322	0.0677528
JGI_V11_PST130_P499868	-0.349039	0.288794	JGI_V11_PST130_P492266	0.332524	0.0679637
JGI_V11_PST130_P502653	0.507548	0.456578	JGI_V11_PST130_P492581	0.399034	0.0679195
JGI_V11_PST130_P487778	0.0538732	0.820008	JGI_V11_PST130_P489766	-0.676016	0.0678483
JGI_V11_PST130_P497443	0.147778	0.778639	JGI_V11_PST130_P504242	0.593973	0.0679827
JGI_V11_PST130_P501811	-0.254288	0.310128	JGI_V11_PST130_P493363	1.06707	0.0678207
JGI_V11_PST130_P504079	-0.00822018	0.97184	JGI_V11_PST130_P494101	0.502746	0.0682013
JGI_V11_PST130_P491621	0.370044	0.300671	JGI_V11_PST130_P500585	0.894902	0.0688864
JGI_V11_PST130_P502326	0.0390815	0.913088	JGI_V11_PST130_P493547	0.423206	0.0689353
JGI_V11_PST130_P489870	-0.167482	0.523336	JGI_V11_PST130_P500728	0.480935	0.0683345
JGI_V11_PST130_P495390	-0.112942	0.66829	JGI_V11_PST130_P491378	1.14076	0.068895
JGI_V11_PST130_P499789	0.164639	0.553216	JGI_V11_PST130_P495979	0.567399	0.0682167
JGI_V11_PST130_P500989	-0.71662	0.307927	JGI_V11_PST130_P495612	0.50563	0.0686895
JGI_V11_PST130_P498769	0.0452794	0.845832	JGI_V11_PST130_P490261	-0.567229	0.0686066
JGI_V11_PST130_P492899	-0.142875	0.549643	JGI_V11_PST130_P490970	-0.493716	0.0682174
JGI_V11_PST130_P487586	-0.0699298	0.830446	JGI_V11_PST130_P504252	-0.43904	0.0684903
JGI_V11_PST130_P488754	0.461494	0.153017	JGI_V11_PST130_P493326	-0.445554	0.0686289
JGI_V11_PST130_P490386	0.168672	0.477759	JGI_V11_PST130_P502649	-0.384077	0.0688071
JGI_V11_PST130_P499232	-0.0562917	0.845582	JGI_V11_PST130_P497979	1.21138	0.0685873
JGI_V11_PST130_P495880	0.0295466	0.929591	JGI_V11_PST130_P500367	-0.367621	0.0688929
JGI_V11_PST130_P490450	0.0416672	0.858093	JGI_V11_PST130_P487008	-0.481105	0.0682409
JGI_V11_PST130_P499085	-0.396038	0.21434	JGI_V11_PST130_P493650	-0.668353	0.0690579
JGI_V11_PST130_P501484	0.535218	0.409231	JGI_V11_PST130_P491677	-0.896306	0.0687197
JGI_V11_PST130_P498637	-0.379472	0.613922	JGI_V11_PST130_P490622	-0.773706	0.0690298
JGI_V11_PST130_P495855	0.07992	0.831964	JGI_V11_PST130_P495851	-0.411019	0.0690734
JGI_V11_PST130_P497034	-0.102444	0.687139	JGI_V11_PST130_P487333	0.338252	0.0689093
JGI_V11_PST130_P493590	-0.16005	0.493305	JGI_V11_PST130_P487048	-1.07849	0.0683736
JGI_V11_PST130_P488276	0.353696	0.366685	JGI_V11_PST130_P504396	0.520705	0.0685584
JGI_V11_PST130_P494190	0.0734178	0.759132	JGI_V11_PST130_P503101	0.331617	0.0690602
JGI_V11_PST130_P499659	1.1552	0.172108	JGI_V11_PST130_P487138	-0.630883	0.0687311
JGI_V11_PST130_P489809	0.721772	0.20421	JGI_V11_PST130_P501113	-0.388251	0.0682533
JGI_V11_PST130_P494361	0.141867	0.628634	JGI_V11_PST130_P499338	-0.377162	0.0687111
JGI_V11_PST130_P502515	0.0382802	0.882865	JGI_V11_PST130_P493861	-0.32331	0.0691043
JGI_V11_PST130_P489369	-0.11023	0.639642	JGI_V11_PST130_P500992	-0.628653	0.0681411
JGI_V11_PST130_P499511	0.235405	0.343993	JGI_V11_PST130_P501267	-0.395407	0.0691791
JGI_V11_PST130_P487124	-0.23439	0.684561	JGI_V11_PST130_P497811	0.339325	0.0695385
JGI_V11_PST130_P501897	0.457226	0.30003	JGI_V11_PST130_P490907	-0.687562	0.0695551
JGI_V11_PST130_P500925	-0.749312	0.211933	JGI_V11_PST130_P491658	1.22874	0.0693209
JGI_V11_PST130_P488263	-0.141154	0.60118	JGI_V11_PST130_P500960	0.329966	0.0695426
JGI_V11_PST130_P496379	0.271479	0.698339	JGI_V11_PST130_P502068	0.514363	0.0695235
JGI_V11_PST130_P502367	0.0910385	0.703492	JGI_V11_PST130_P502477	0.364864	0.0695888
JGI_V11_PST130_P503396	-0.102607	0.702549	JGI_V11_PST130_P491551	0.365172	0.0695091
JGI_V11_PST130_P502953	-0.0410142	0.865166	JGI_V11_PST130_P489875	-0.40319	0.0693357
JGI_V11_PST130_P494504	-0.295978	0.436131	JGI_V11_PST130_P503999	-0.829289	0.0693683
JGI_V11_PST130_P491148	-0.373865	0.581053	JGI_V11_PST130_P502633	0.382876	0.0703169
JGI_V11_PST130_P495624	-0.0972242	0.867895	JGI_V11_PST130_P490741	0.807826	0.0697732
JGI_V11_PST130_P502619	-0.422107	0.178237	JGI_V11_PST130_P495817	1.0665	0.0706351
JGI_V11_PST130_P491875	-0.142825	0.737564	JGI_V11_PST130_P492582	-0.528869	0.0710935
JGI_V11_PST130_P503348	0.000225684	0.999303	JGI_V11_PST130_P500423	-0.700531	0.0702293
JGI_V11_PST130_P500574	0.0299581	0.916271	JGI_V11_PST130_P487196	1.26835	0.0701132
JGI_V11_PST130_P486895	0.0363629	0.888319	JGI_V11_PST130_P488214	0.825914	0.0710388
JGI_V11_PST130_P499321	0.257474	0.450986	JGI_V11_PST130_P489049	-0.540694	0.0703498
JGI_V11_PST130_P490328	0.2674	0.728238	JGI_V11_PST130_P491150	-0.640395	0.0707925
JGI_V11_PST130_P487023	-0.503616	0.562004	JGI_V11_PST130_P501154	-0.435372	0.0703894
JGI_V11_PST130_P497203	0.00734547	0.979543	JGI_V11_PST130_P498740	-0.696103	0.0699699
JGI_V11_PST130_P487074	-0.579828	0.342916	JGI_V11_PST130_P500533	-0.717256	0.0711182
JGI_V11_PST130_P497625	-0.759238	0.0468362	JGI_V11_PST130_P493545	-0.880859	0.0705267
JGI_V11_PST130_P500362	0.193513	0.741789	JGI_V11_PST130_P495664	-0.478729	0.0712631
JGI_V11_PST130_P502960	-0.59718	0.180286	JGI_V11_PST130_P504510	0.357033	0.070315
JGI_V11_PST130_P495052	-0.148001	0.679634	JGI_V11_PST130_P501538	0.330036	0.06969
JGI_V11_PST130_P502578	-0.25469	0.481869	JGI_V11_PST130_P487401	0.379929	0.0707374
JGI_V11_PST130_P492136	0.247099	0.526967	JGI_V11_PST130_P498038	0.439973	0.0698455
JGI_V11_PST130_P495399	0.0861915	0.863107	JGI_V11_PST130_P497960	-0.319415	0.0712422
JGI_V11_PST130_P499303	-0.0451961	0.857947	JGI_V11_PST130_P502327	-0.442371	0.071126
JGI_V11_PST130_P504308	0.512081	0.550364	JGI_V11_PST130_P493272	-0.467444	0.0704878
JGI_V11_PST130_P498330	0.0976643	0.701033	JGI_V11_PST130_P499801	-0.616131	0.0704143
JGI_V11_PST130_P487284	-0.28185	0.624708	JGI_V11_PST130_P500487	-0.827941	0.0698998
JGI_V11_PST130_P497721	-0.0310108	0.92227	JGI_V11_PST130_P498756	-0.487305	0.0712359
JGI_V11_PST130_P500544	0.030892	0.89741	JGI_V11_PST130_P495714	-0.346151	0.070843
JGI_V11_PST130_P491651	-0.207798	0.597836	JGI_V11_PST130_P488491	0.889473	0.0708681
JGI_V11_PST130_P487129	0.0925746	0.699218	JGI_V11_PST130_P501079	1.39655	0.070988
JGI_V11_PST130_P487012	0.0484302	0.864313	JGI_V11_PST130_P489532	-0.50321	0.0708539
JGI_V11_PST130_P501277	-0.140291	0.833922	JGI_V11_PST130_P496820	1.48632	0.0702971
JGI_V11_PST130_P498802	0.0279665	0.912508	JGI_V11_PST130_P487457	0.585988	0.0702855
JGI_V11_PST130_P498265	0.2548	0.492442	JGI_V11_PST130_P487222	0.451418	0.0697838
JGI_V11_PST130_P491858	-0.101376	0.887433	JGI_V11_PST130_P504425	0.357534	0.0705957
JGI_V11_PST130_P499704	-0.124335	0.846183	JGI_V11_PST130_P488181	0.770009	0.070172
JGI_V11_PST130_P488966	0.638686	0.4473	JGI_V11_PST130_P490123	0.745788	0.0701681
JGI_V11_PST130_P487989	-0.550262	0.492543	JGI_V11_PST130_P500086	-0.438278	0.0709412
JGI_V11_PST130_P503800	-0.181166	0.44519	JGI_V11_PST130_P497055	0.596456	0.0712278
JGI_V11_PST130_P497206	0.710417	0.414747	JGI_V11_PST130_P498571	0.773827	0.070783
JGI_V11_PST130_P493592	-0.25595	0.346475	JGI_V11_PST130_P501956	0.349375	0.0706189
JGI_V11_PST130_P497291	-0.0603233	0.939106	JGI_V11_PST130_P504251	-0.359454	0.0699852
JGI_V11_PST130_P492384	0.182963	0.641897	JGI_V11_PST130_P504384	0.604699	0.0709147
JGI_V11_PST130_P499008	-0.00790192	0.973051	JGI_V11_PST130_P494887	0.395616	0.0709248
JGI_V11_PST130_P489881	0.255564	0.514063	JGI_V11_PST130_P500868	0.503487	0.0714319
JGI_V11_PST130_P486859	0.2941	0.227791	JGI_V11_PST130_P487045	-0.474001	0.0714409
JGI_V11_PST130_P491770	-0.855414	0.270205	JGI_V11_PST130_P503754	0.631599	0.0713767
JGI_V11_PST130_P489989	-0.188607	0.729807	JGI_V11_PST130_P493508	-0.885235	0.0713561
JGI_V11_PST130_P497684	-0.0789279	0.86592	JGI_V11_PST130_P494354	1.08858	0.0715382
JGI_V11_PST130_P490347	0.386007	0.385078	JGI_V11_PST130_P489289	-0.319949	0.0715668
JGI_V11_PST130_P493544	1.01961	0.199397	JGI_V11_PST130_P493473	-0.340239	0.0715043
JGI_V11_PST130_P503129	0.0312937	0.893736	JGI_V11_PST130_P489309	1.03836	0.0717104
JGI_V11_PST130_P490881	-0.219014	0.578881	JGI_V11_PST130_P495290	-0.420028	0.0716772
JGI_V11_PST130_P503088	0.19296	0.431035	JGI_V11_PST130_P488988	0.919137	0.0717766
JGI_V11_PST130_P503169	-0.259379	0.398269	JGI_V11_PST130_P489325	0.332413	0.0720309
JGI_V11_PST130_P500813	-0.790689	0.0922824	JGI_V11_PST130_P490762	0.341044	0.0721629
JGI_V11_PST130_P501838	0.336085	0.407379	JGI_V11_PST130_P500519	0.419116	0.0722066
JGI_V11_PST130_P499286	0.0825586	0.745665	JGI_V11_PST130_P500876	-0.730785	0.0722606
JGI_V11_PST130_P487055	0.0114365	0.978415	JGI_V11_PST130_P487178	-0.321973	0.0723051
JGI_V11_PST130_P504464	-0.00688453	0.98732	JGI_V11_PST130_P489704	0.590041	0.0730326
JGI_V11_PST130_P487297	-0.10119	0.678582	JGI_V11_PST130_P503564	0.753642	0.0728312
JGI_V11_PST130_P492682	-0.670783	0.058727	JGI_V11_PST130_P489617	0.423495	0.0723739
JGI_V11_PST130_P500854	-0.0779859	0.797679	JGI_V11_PST130_P491903	-0.498183	0.0726901
JGI_V11_PST130_P501139	-0.247153	0.303091	JGI_V11_PST130_P489839	0.397296	0.0727096
JGI_V11_PST130_P494979	0.0379803	0.957214	JGI_V11_PST130_P488329	-0.942496	0.0730395
JGI_V11_PST130_P486667	-0.383061	0.277668	JGI_V11_PST130_P487595	-0.32254	0.072904
JGI_V11_PST130_P500088	0.0106579	0.965241	JGI_V11_PST130_P490777	-0.858771	0.0727508
JGI_V11_PST130_P489069	-0.324181	0.744882	JGI_V11_PST130_P492604	-0.332699	0.0729778
JGI_V11_PST130_P493638	0.353849	0.716534	JGI_V11_PST130_P503401	-0.665411	0.0730305
JGI_V11_PST130_P495589	-0.0275053	0.951189	JGI_V11_PST130_P501315	0.336857	0.0729248
JGI_V11_PST130_P486992	0.0189015	0.940151	JGI_V11_PST130_P486656	1.47771	0.0730624
JGI_V11_PST130_P496762	-0.718285	0.246639	JGI_V11_PST130_P498668	-0.378389	0.0728537
JGI_V11_PST130_P492751	-0.121434	0.772749	JGI_V11_PST130_P498958	-0.853824	0.0729545
JGI_V11_PST130_P491375	0.111177	0.752035	JGI_V11_PST130_P491632	-0.765703	0.0727761
JGI_V11_PST130_P489360	0.125544	0.59088	JGI_V11_PST130_P496172	-0.37415	0.0724439
JGI_V11_PST130_P491138	0.141633	0.648266	JGI_V11_PST130_P488768	-0.942371	0.0725478
JGI_V11_PST130_P500917	-0.405217	0.608927	JGI_V11_PST130_P496245	-0.483052	0.0729748
JGI_V11_PST130_P499500	0.446411	0.235284	JGI_V11_PST130_P497705	-0.878699	0.0726063
JGI_V11_PST130_P489088	-0.456683	0.255136	JGI_V11_PST130_P489917	0.773118	0.073225
JGI_V11_PST130_P492584	0.300607	0.237842	JGI_V11_PST130_P489733	1.23793	0.0732404
JGI_V11_PST130_P494512	0.311883	0.398941	JGI_V11_PST130_P501292	0.346364	0.0731648
JGI_V11_PST130_P501306	0.00584277	0.983534	JGI_V11_PST130_P499316	0.4553	0.0731956
JGI_V11_PST130_P498945	-0.12894	0.591039	JGI_V11_PST130_P493370	-0.719865	0.0776918
JGI_V11_PST130_P501858	-0.786146	0.0999558	JGI_V11_PST130_P492731	-0.326531	0.0766456
JGI_V11_PST130_P494357	0.061742	0.79392	JGI_V11_PST130_P498631	0.990383	0.080588
JGI_V11_PST130_P500792	-0.170493	0.722312	JGI_V11_PST130_P490755	0.334093	0.0800079
JGI_V11_PST130_P503758	-0.155756	0.523549	JGI_V11_PST130_P488528	1.05904	0.0803479
JGI_V11_PST130_P497630	0.223901	0.595485	JGI_V11_PST130_P495825	1.04787	0.0834923
JGI_V11_PST130_P499027	-0.364494	0.421452	JGI_V11_PST130_P498404	-0.625014	0.0770798
JGI_V11_PST130_P504295	-0.115278	0.841526	JGI_V11_PST130_P501289	0.323517	0.0800239
JGI_V11_PST130_P503724	0.272798	0.729127	JGI_V11_PST130_P488963	0.992731	0.082946
JGI_V11_PST130_P492959	0.120292	0.747308	JGI_V11_PST130_P500745	0.417312	0.0789059
JGI_V11_PST130_P490060	0.117149	0.796991	JGI_V11_PST130_P502158	-0.924847	0.0790064
JGI_V11_PST130_P493588	-0.185361	0.746884	JGI_V11_PST130_P491580	-0.7966	0.0756931
JGI_V11_PST130_P500613	0.0262987	0.914625	JGI_V11_PST130_P497861	-0.347302	0.0834048
JGI_V11_PST130_P495007	0.14518	0.538968	JGI_V11_PST130_P487866	0.387053	0.0813074
JGI_V11_PST130_P487939	-0.233645	0.648798	JGI_V11_PST130_P490974	1.40253	0.0762848
JGI_V11_PST130_P498048	0.00133167	0.99648	JGI_V11_PST130_P498279	0.323172	0.0736914
JGI_V11_PST130_P491072	0.182407	0.625011	JGI_V11_PST130_P497804	0.334033	0.075691
JGI_V11_PST130_P499413	0.0775557	0.751626	JGI_V11_PST130_P502460	1.01749	0.0747447
JGI_V11_PST130_P502267	0.156424	0.508043	JGI_V11_PST130_P489346	-0.646301	0.0753092
JGI_V11_PST130_P488772	-0.0207617	0.930674	JGI_V11_PST130_P501639	-0.641162	0.0805289
JGI_V11_PST130_P496112	0.507286	0.538246	JGI_V11_PST130_P500826	0.371901	0.080579
JGI_V11_PST130_P497640	0.361666	0.529063	JGI_V11_PST130_P502569	-0.361034	0.0740391
JGI_V11_PST130_P499087	-0.0108253	0.967103	JGI_V11_PST130_P488567	-0.440825	0.0747658
JGI_V11_PST130_P487901	0.167981	0.771806	JGI_V11_PST130_P498469	-0.60235	0.0763072
JGI_V11_PST130_P490446	-0.0718135	0.833684	JGI_V11_PST130_P496499	0.906272	0.0788427
JGI_V11_PST130_P495302	0.102661	0.685614	JGI_V11_PST130_P491158	1.04253	0.0831183
JGI_V11_PST130_P502010	0.365492	0.362301	JGI_V11_PST130_P500185	1.15486	0.0833086
JGI_V11_PST130_P497665	0.0508481	0.916049	JGI_V11_PST130_P499748	0.583843	0.0744223
JGI_V11_PST130_P501953	-0.010932	0.971142	JGI_V11_PST130_P498956	1.12963	0.0750319
JGI_V11_PST130_P493411	-0.0459382	0.923785	JGI_V11_PST130_P501877	-0.62147	0.0783823
JGI_V11_PST130_P499547	0.317013	0.349349	JGI_V11_PST130_P501535	-0.519616	0.0795737
JGI_V11_PST130_P493823	0.198727	0.543951	JGI_V11_PST130_P491668	-1.18586	0.081892
JGI_V11_PST130_P501984	0.205775	0.465118	JGI_V11_PST130_P502807	-0.373912	0.0742043
JGI_V11_PST130_P501853	0.281322	0.364961	JGI_V11_PST130_P501654	-0.450301	0.0781071
JGI_V11_PST130_P504454	0.526425	0.45144	JGI_V11_PST130_P500254	0.496046	0.075772
JGI_V11_PST130_P492615	-0.0428645	0.853981	JGI_V11_PST130_P501831	0.390193	0.0795652
JGI_V11_PST130_P498660	0.0450523	0.957065	JGI_V11_PST130_P488580	-0.317085	0.0760219
JGI_V11_PST130_P494317	0.0645619	0.822781	JGI_V11_PST130_P493648	1.09074	0.080643
JGI_V11_PST130_P497898	-0.194997	0.605639	JGI_V11_PST130_P501874	1.03248	0.0813266
JGI_V11_PST130_P490753	-0.170491	0.734333	JGI_V11_PST130_P503367	0.35421	0.0796487
JGI_V11_PST130_P498416	-0.23805	0.511965	JGI_V11_PST130_P502354	-0.31052	0.0796864
JGI_V11_PST130_P495353	-0.0386353	0.904771	JGI_V11_PST130_P503279	-0.350616	0.0794714
JGI_V11_PST130_P488538	-0.153343	0.537414	JGI_V11_PST130_P492606	-0.363722	0.0803823
JGI_V11_PST130_P499263	-0.0218914	0.951879	JGI_V11_PST130_P502960	-0.632521	0.0801199
JGI_V11_PST130_P488961	0.353502	0.608559	JGI_V11_PST130_P487939	-0.647787	0.0774305
JGI_V11_PST130_P497609	0.0187274	0.947111	JGI_V11_PST130_P495353	-0.423182	0.0814684
JGI_V11_PST130_P495911	0.276526	0.331773	JGI_V11_PST130_P498382	-0.810216	0.0827486
JGI_V11_PST130_P499793	-0.0574394	0.807253	JGI_V11_PST130_P499802	-0.453505	0.0735085
JGI_V11_PST130_P497255	0.222874	0.416211	JGI_V11_PST130_P489253	-0.948962	0.0810483
JGI_V11_PST130_P495698	0.1471	0.536272	JGI_V11_PST130_P487724	-0.559084	0.0776537
JGI_V11_PST130_P493435	-0.113626	0.675489	JGI_V11_PST130_P499342	0.566911	0.0781043
JGI_V11_PST130_P489270	0.202855	0.675169	JGI_V11_PST130_P499904	-1.54647	0.077413
JGI_V11_PST130_P490735	0.128896	0.607	JGI_V11_PST130_P502130	0.965747	0.076517
JGI_V11_PST130_P489639	-0.186855	0.421952	JGI_V11_PST130_P495594	-0.369331	0.0795681
JGI_V11_PST130_P489613	-0.0797103	0.744927	JGI_V11_PST130_P500082	-0.599179	0.0817313
JGI_V11_PST130_P498149	-0.311568	0.649706	JGI_V11_PST130_P499034	-0.709215	0.081933
JGI_V11_PST130_P504133	-0.0304938	0.928536	JGI_V11_PST130_P501864	0.539356	0.0770506
JGI_V11_PST130_P499733	0.210735	0.465323	JGI_V11_PST130_P499587	-0.522816	0.0750415
JGI_V11_PST130_P504435	-0.372214	0.497027	JGI_V11_PST130_P490760	0.323	0.076593
JGI_V11_PST130_P499867	0.0826511	0.727757	JGI_V11_PST130_P492507	0.325048	0.0756758
JGI_V11_PST130_P499546	0.141018	0.734426	JGI_V11_PST130_P487986	0.649152	0.0756204
JGI_V11_PST130_P489420	0.00773498	0.985242	JGI_V11_PST130_P489857	0.596795	0.0739419
JGI_V11_PST130_P503038	0.177386	0.454615	JGI_V11_PST130_P489321	-0.468234	0.0790582
JGI_V11_PST130_P494960	0.301321	0.727918	JGI_V11_PST130_P502317	0.323592	0.0773704
JGI_V11_PST130_P502482	-0.434804	0.463367	JGI_V11_PST130_P492066	0.37108	0.0738589
JGI_V11_PST130_P493001	0.324888	0.174715	JGI_V11_PST130_P501427	0.420905	0.0747698
JGI_V11_PST130_P496509	-0.421616	0.366041	JGI_V11_PST130_P489057	0.385426	0.0823488
JGI_V11_PST130_P488327	-0.832152	0.277226	JGI_V11_PST130_P487997	0.441206	0.0779347
JGI_V11_PST130_P493875	0.0718499	0.829533	JGI_V11_PST130_P488060	0.692746	0.0815142
JGI_V11_PST130_P498226	0.193269	0.557644	JGI_V11_PST130_P487383	-0.32284	0.0778748
JGI_V11_PST130_P488742	-0.0375814	0.919001	JGI_V11_PST130_P498901	-0.565762	0.0833763
JGI_V11_PST130_P494238	-0.154077	0.515945	JGI_V11_PST130_P499358	-0.340764	0.0813487
JGI_V11_PST130_P503704	0.226844	0.761587	JGI_V11_PST130_P500872	0.431556	0.0768877
JGI_V11_PST130_P498672	-0.0903467	0.775869	JGI_V11_PST130_P489502	-0.466296	0.0819145
JGI_V11_PST130_P500036	-0.247279	0.297758	JGI_V11_PST130_P503425	0.332495	0.0786467
JGI_V11_PST130_P498382	-0.20577	0.695191	JGI_V11_PST130_P502582	1.14084	0.0826705
JGI_V11_PST130_P488434	0.0265933	0.912659	JGI_V11_PST130_P500151	-0.437496	0.0761006
JGI_V11_PST130_P499128	0.326897	0.514555	JGI_V11_PST130_P491595	0.354852	0.0786023
JGI_V11_PST130_P499785	-0.0561232	0.810143	JGI_V11_PST130_P502754	0.850155	0.0735682
JGI_V11_PST130_P504201	-0.696912	0.305599	JGI_V11_PST130_P499193	0.359235	0.0746132
JGI_V11_PST130_P504547	0.109415	0.663123	JGI_V11_PST130_P499781	-0.578203	0.0795788
JGI_V11_PST130_P502279	-0.24838	0.364286	JGI_V11_PST130_P491132	-0.498448	0.0742246
JGI_V11_PST130_P486951	-0.392192	0.387785	JGI_V11_PST130_P503654	0.777706	0.0747555
JGI_V11_PST130_P489050	0.104159	0.659133	JGI_V11_PST130_P501080	0.441448	0.0754798
JGI_V11_PST130_P499996	-0.0433626	0.906791	JGI_V11_PST130_P496224	-0.352607	0.0811862
JGI_V11_PST130_P493450	0.64382	0.348902	JGI_V11_PST130_P488321	0.552484	0.0826598
JGI_V11_PST130_P491455	-0.239589	0.626424	JGI_V11_PST130_P489100	0.373833	0.0809974
JGI_V11_PST130_P503109	-0.137255	0.668862	JGI_V11_PST130_P498723	0.552642	0.0763851
JGI_V11_PST130_P491630	0.111549	0.6593	JGI_V11_PST130_P500308	0.321807	0.0748107
JGI_V11_PST130_P503118	-0.529886	0.406771	JGI_V11_PST130_P501357	0.593631	0.0738793
JGI_V11_PST130_P487712	0.295405	0.406622	JGI_V11_PST130_P496299	-0.728075	0.0818693
JGI_V11_PST130_P499197	0.235578	0.678126	JGI_V11_PST130_P496039	-0.476292	0.083042
JGI_V11_PST130_P504101	0.294606	0.447508	JGI_V11_PST130_P499845	0.550677	0.0818103
JGI_V11_PST130_P490682	0.560256	0.0274049	JGI_V11_PST130_P495435	0.419425	0.0758547
JGI_V11_PST130_P500875	0.0410789	0.861734	JGI_V11_PST130_P503515	-0.395756	0.0795904
JGI_V11_PST130_P499862	0.0159852	0.946787	JGI_V11_PST130_P494508	-0.324431	0.0807799
JGI_V11_PST130_P489839	0.148821	0.629873	JGI_V11_PST130_P490201	1.28692	0.082717
JGI_V11_PST130_P501596	0.219333	0.555091	JGI_V11_PST130_P502110	-0.698428	0.0746734
JGI_V11_PST130_P503306	0.0748835	0.75284	JGI_V11_PST130_P495831	-0.490441	0.0828804
JGI_V11_PST130_P504462	0.339325	0.687575	JGI_V11_PST130_P496919	0.327203	0.0773859
JGI_V11_PST130_P486724	0.198239	0.621757	JGI_V11_PST130_P495002	-0.310828	0.0810801
JGI_V11_PST130_P495941	0.0135044	0.9598	JGI_V11_PST130_P498693	0.319939	0.0826008
JGI_V11_PST130_P489969	0.0631673	0.855231	JGI_V11_PST130_P499297	-1.65143	0.0768491
JGI_V11_PST130_P498109	-0.334343	0.25923	JGI_V11_PST130_P503389	-0.322427	0.0751953
JGI_V11_PST130_P499946	-0.180444	0.695898	JGI_V11_PST130_P498882	0.61249	0.0783571
JGI_V11_PST130_P498322	0.300537	0.333446	JGI_V11_PST130_P493906	0.488001	0.077376
JGI_V11_PST130_P500018	-0.247096	0.396085	JGI_V11_PST130_P492593	-0.532454	0.0795052
JGI_V11_PST130_P490065	0.125362	0.663286	JGI_V11_PST130_P492953	1.04473	0.0758273
JGI_V11_PST130_P502940	0.178582	0.592595	JGI_V11_PST130_P486887	-0.320452	0.0789986
JGI_V11_PST130_P491772	-0.261166	0.635591	JGI_V11_PST130_P493476	-0.633499	0.080728
JGI_V11_PST130_P499802	0.0720736	0.838316	JGI_V11_PST130_P493866	0.324821	0.0799361
JGI_V11_PST130_P493304	-0.436342	0.239861	JGI_V11_PST130_P502825	-1.24077	0.0822191
JGI_V11_PST130_P500857	0.113358	0.666866	JGI_V11_PST130_P493431	0.370124	0.0774518
JGI_V11_PST130_P490206	0.207637	0.384919	JGI_V11_PST130_P499186	0.662958	0.07449
JGI_V11_PST130_P500601	-0.184946	0.471769	JGI_V11_PST130_P487765	0.774942	0.0736246
JGI_V11_PST130_P497845	-0.201389	0.436595	JGI_V11_PST130_P501187	-0.598467	0.0826043
JGI_V11_PST130_P487456	-0.0312551	0.904923	JGI_V11_PST130_P492407	0.391434	0.0753307
JGI_V11_PST130_P503766	-0.190057	0.423552	JGI_V11_PST130_P499004	0.920027	0.0806649
JGI_V11_PST130_P495136	0.151759	0.595416	JGI_V11_PST130_P504270	0.357817	0.0781822
JGI_V11_PST130_P502187	0.13179	0.608139	JGI_V11_PST130_P491969	-0.97286	0.0812706
JGI_V11_PST130_P498569	1.26107	0.0911348	JGI_V11_PST130_P498312	0.40897	0.0797806
JGI_V11_PST130_P497168	0.0016994	0.994363	JGI_V11_PST130_P489412	-0.324028	0.0817704
JGI_V11_PST130_P494075	0.325498	0.689551	JGI_V11_PST130_P499270	-0.474082	0.0776698
JGI_V11_PST130_P501467	-0.121571	0.889432	JGI_V11_PST130_P489721	1.0412	0.074529
JGI_V11_PST130_P496585	-0.0248872	0.962586	JGI_V11_PST130_P496798	1.01865	0.0744221
JGI_V11_PST130_P489248	-0.108149	0.684683	JGI_V11_PST130_P499750	-1.01351	0.0771007
JGI_V11_PST130_P496752	-0.155884	0.776469	JGI_V11_PST130_P499256	1.0132	0.0803002
JGI_V11_PST130_P497610	-0.582097	0.227446	JGI_V11_PST130_P497854	-0.318759	0.0754047
JGI_V11_PST130_P486646	0.0180781	0.943556	JGI_V11_PST130_P489782	0.32582	0.0822345
JGI_V11_PST130_P492964	0.457648	0.39477	JGI_V11_PST130_P497237	1.22168	0.0735951
JGI_V11_PST130_P489253	-0.251645	0.74336	JGI_V11_PST130_P501009	0.375985	0.0790559
JGI_V11_PST130_P487338	0.851065	0.447653	JGI_V11_PST130_P496759	0.315072	0.0835312
JGI_V11_PST130_P503151	0.317478	0.673189	JGI_V11_PST130_P491288	-0.556574	0.0764612
JGI_V11_PST130_P502656	0.0422234	0.920079	JGI_V11_PST130_P490180	-0.51511	0.0809392
JGI_V11_PST130_P496526	0.0496288	0.864765	JGI_V11_PST130_P493996	-0.373891	0.0751757
JGI_V11_PST130_P499050	0.276664	0.238788	JGI_V11_PST130_P499414	0.547557	0.0801307
JGI_V11_PST130_P502073	0.152068	0.60721	JGI_V11_PST130_P500379	0.933709	0.0811984
JGI_V11_PST130_P503836	0.612097	0.461418	JGI_V11_PST130_P498137	0.514895	0.0737908
JGI_V11_PST130_P493031	0.473544	0.450346	JGI_V11_PST130_P501824	0.95221	0.0753565
JGI_V11_PST130_P502573	-0.236661	0.315178	JGI_V11_PST130_P502695	-1.29066	0.0770013
JGI_V11_PST130_P498784	-0.201986	0.38505	JGI_V11_PST130_P494231	-0.603768	0.0772237
JGI_V11_PST130_P500461	-0.0498056	0.833132	JGI_V11_PST130_P490509	0.530628	0.079226
JGI_V11_PST130_P496028	0.0627641	0.835714	JGI_V11_PST130_P503617	-0.355331	0.0792863
JGI_V11_PST130_P499968	-0.10632	0.785497	JGI_V11_PST130_P492327	-0.331709	0.0814005
JGI_V11_PST130_P491765	0.330618	0.698558	JGI_V11_PST130_P501482	-0.391121	0.0815012
JGI_V11_PST130_P497858	-0.353455	0.383498	JGI_V11_PST130_P498935	-1.02348	0.0799891
JGI_V11_PST130_P502874	-0.157733	0.502419	JGI_V11_PST130_P491247	0.436286	0.0764244
JGI_V11_PST130_P487500	0.207141	0.577881	JGI_V11_PST130_P493471	0.689896	0.0741724
JGI_V11_PST130_P487298	-0.151067	0.628277	JGI_V11_PST130_P491461	1.04197	0.0755454
JGI_V11_PST130_P498768	-0.0603	0.810572	JGI_V11_PST130_P486913	1.14736	0.0765032
JGI_V11_PST130_P487029	-0.143995	0.769605	JGI_V11_PST130_P489192	-0.957685	0.0767096
JGI_V11_PST130_P496192	-0.0725275	0.862545	JGI_V11_PST130_P490660	0.444312	0.0762615
JGI_V11_PST130_P502724	-0.243833	0.800725	JGI_V11_PST130_P495297	-0.608365	0.0778775
JGI_V11_PST130_P496119	-0.0807404	0.763081	JGI_V11_PST130_P504552	-0.312327	0.0791962
JGI_V11_PST130_P491069	-0.400312	0.457067	JGI_V11_PST130_P493515	-0.929286	0.0784507
JGI_V11_PST130_P488581	0.106731	0.710405	JGI_V11_PST130_P502498	-0.560303	0.0768884
JGI_V11_PST130_P502722	0.163844	0.727808	JGI_V11_PST130_P488870	0.489619	0.0787807
JGI_V11_PST130_P489231	0.270068	0.801925	JGI_V11_PST130_P497113	0.420811	0.0818229
JGI_V11_PST130_P495523	-0.603565	0.239388	JGI_V11_PST130_P496710	1.12651	0.0759164
JGI_V11_PST130_P490043	0.325142	0.513616	JGI_V11_PST130_P493760	-0.346014	0.0798325
[truncated: 16,022 more rows]

## Sheet: Data 6
Supplementary Data 6. Single nucleotide polymorphisms identified per base in PST130_P495001, Actin, Beta-tubulin and Elongation Factor 1 for 273 Pst isolates analysed.
ID	Elongation Factor I (jgi.p|Pucstr1|11781)	Beta-tubulin (jgi.p|Pucstr1|20937)	Actin (jgi.p|Pucstr1|9243)	PST130_P495001 (jgi.p|Pucstr1|474)
14.0084	-	0.00668151	-	0.00228311
14.0069	0.0418381	0.0074239	0.0319149	0.00228311
14.0173	-	-	-	0.00228311
15.0499	-	0.00668151	-	0.00228311
14.0093	-	0.0074239	0.0319149	0.00228311
16.0791	-	0.0074239	0.0319149	0.00228311
17.0057	-	0.00965108	-	0.00228311
14.0085	-	0.00668151	0.0319149	0.00228311
14.0091	-	0.00668151	0.0319149	0.00228311
14.0025	-	-	-	0.00228311
15.0386	-	0.00668151	0.0319149	0.00228311
13/30	-	0.00668151	-	0.00228311
13/24	-	0.00668151	0.0319149	0.00228311
18.0175	0.042524	0.00668151	0.0319149	0.00228311
23.0015	-	0.0074239	0.0319149	0.00228311
16.0788	-	0.0074239	0.0319149	0.00228311
14.0094	0.0438957	0.00668151	-	0.00228311
15.0306	-	-	-	0.00228311
14.0042	-	0.00668151	0.0319149	0.00228311
FW1	0.0418381	0.0074239	-	0.00228311
14.0128	-	0.00668151	-	0.00228311
14.0011	-	0.0074239	-	0.00228311
17.0208	0.042524	0.0074239	-	0.00228311
16.0206	0.0418381	0.00668151	-	0.00228311
15.0357	0.042524	0.00965108	-	0.00228311
15.036	-	0.00965108	-	0.00228311
18.0184	0.0432099	0.00890869	0.0319149	0.00228311
18.0167	-	0.00668151	-	0.00228311
13/28	-	0.00668151	0.0319149	0.00228311
15.0404	-	0.00668151	-	0.00228311
16.0606	0.0418381	0.00668151	0.0319149	0.00228311
16.012	-	0.00668151	0.0319149	0.00228311
14.0095	-	0.00668151	-	0.00228311
14.0007	0.0418381	0.00668151	0.0319149	0.00228311
15.0367	0.042524	0.0103935	0.0319149	0.00228311
14.0076	-	0.0074239	-	0.00228311
13/21	0.042524	0.00668151	-	0.00228311
14.0004	-	-	-	0.00228311
13/14	-	0.00668151	-	0.00228311
14.009	-	0.00668151	0.0319149	0.00228311
16.0144	-	0.0074239	-	0.00228311
16.0551	-	0.0081663	-	0.00228311
16.0536	0.042524	0.00965108	-	0.00228311
15.0398	-	0.00668151	0.0319149	0.00228311
14.0108	0.0418381	0.00668151	-	0.00228311
14/SATT2	-	-	-	0.00228311
17.0029	-	0.0074239	-	0.00228311
14.0015	0.0418381	-	0.0319149	0.00228311
Chile_4	-	0.00668151	0.0319149	0.00228311
14.0099	-	0.0074239	-	0.00228311
13/35	-	0.00668151	0.0319149	0.00228311
15.0366	-	0.00965108	0.0319149	0.00228311
Qld-3	-	0.0074239	0.0319149	0.00228311
11/128	-	0.00668151	0.0319149	0.00228311
14.0016	-	0.00668151	-	0.00228311
13/12	0.0418381	0.00668151	-	0.00228311
16.0142	-	0.00965108	0.0319149	0.00228311
15.0608	0.042524	0.00965108	0.0319149	0.00228311
14.0002	0.0418381	0.0074239	0.0319149	0.00228311
14.0174	-	0.00668151	-	0.00228311
14.0089	-	0.00668151	-	0.00228311
15.035	-	0.00965108	0.0319149	0.00228311
18.0183	0.042524	0.00668151	0.0319149	0.00228311
14.0018	-	-	-	0.00228311
12/12	-	-	-	0.00228311
14.0006	-	0.00668151	-	0.00228311
13/120	-	0.0074239	0.0319149	0.00228311
16.0612	-	0.00668151	0.0319149	0.00228311
13/182	0.042524	0.00668151	0.0336879	0.00228311
18.0173	0.042524	0.00668151	0.0319149	0.00228311
23.0019	-	0.0074239	-	0.00228311
14/K4	-	-	-	0.00228311
16.0775	-	0.0074239	-	0.00228311
15.0095	-	0.00668151	0.0319149	0.00228311
14.0088	-	0.00668151	0.0319149	0.00228311
15.0363	-	0.00965108	-	0.00228311
15.0188	0.042524	0.00668151	0.0319149	0.00228311
Qld-1	0.0418381	0.0074239	0.0319149	0.00228311
15.0123	0.0418381	0.0074239	-	0.00228311
14.0046	-	0.00668151	0.0319149	0.00228311
17.009	-	0.0074239	0.0319149	0.00228311
15.0104	-	0.00668151	0.0319149	0.00228311
15.0189	-	0.00668151	0.0319149	0.00228311
Chile_30	-	0.00668151	-	0.00228311
ATR-1	-	0.0074239	-	0.00228311
17.0028	-	0.0074239	-	0.00228311
13/22	-	0.00668151	-	0.00228311
15/SAZP11	-	0.00668151	-	0.00228311
Qld-2	0.0418381	0.0074239	-	0.00228311
16.0772	-	0.00668151	-	0.00228311
17.0031	0.042524	0.0074239	0.0319149	0.00228311
14/K6	-	-	-	0.00228311
16.0771	-	0.0074239	-	0.00228311
16.0112	-	0.00668151	-	0.00228311
15/SAZP12	-	-	0.0319149	0.00228311
16.0783	-	0.0074239	-	0.00228311
21-0013	-	0.00668151	0.0319149	0.00228311
11/13	0.0418381	0.00668151	0.0319149	0.00228311
15.0609	0.042524	0.00965108	-	0.00228311
17.0006	-	-	-	0.00228311
14.0105	-	0.00668151	0.0319149	0.00228311
23.0033	-	0.0074239	0.0319149	0.00228311
14.0083	-	-	-	0.00228311
CL1	-	0.00668151	0.0319149	0.00228311
15.019	0.042524	0.00668151	-	0.00228311
23.0036	-	0.0074239	0.0319149	0.00228311
14/K15	-	-	-	0.00228311
13/33	0.042524	0.00668151	0.0319149	0.00228311
18.0172	0.042524	0.00668151	0.0319149	0.00228311
16.0797	-	0.0074239	0.0319149	0.00228311
16.0555	-	-	-	0.00228311
17.0009	0.042524	0.00965108	-	0.00228311
16.0801	-	0.0074239	0.0319149	0.00228311
14.0014	-	-	-	0.00228311
13/37	0.0418381	0.00668151	-	0.00228311
17.019	0.0418381	0.0074239	0.0319149	0.00228311
14.0017	-	0.00668151	-	0.00228311
13/32	0.042524	0.00668151	-	0.00228311
15.0354	-	-	0.0319149	0.00228311
14.0008	0.0418381	0.0074239	-	0.00228311
15.0361	-	-	0.0319149	0.00228311
13/19	0.0418381	0.0074239	0.0319149	0.00228311
14.0226	-	-	-	0.00228311
17.0021	-	0.00965108	-	0.00228311
14.012	-	0.00668151	-	0.00228311
16.0774	-	0.0074239	0.0319149	0.00228311
14.0026	0.0418381	0.0074239	-	0.00228311
14.0092	-	0.0074239	0.0319149	0.00228311
16.0779	-	0.0074239	-	0.00228311
14.0218	-	-	-	0.00228311
16.0603	-	0.00668151	-	0.00228311
15.0308	-	-	-	0.00228311
13/18	-	-	-	0.00228311
14.018	-	0.00668151	0.0319149	0.00228311
13/15	0.0418381	0.0074239	0.0319149	0.00228311
14.0037	-	0.00668151	-	0.00228311
13/09	0.042524	0.00668151	0.0319149	0.00228311
14.0077	-	0.00668151	-	0.00228311
14/K5	-	-	-	0.00228311
14/K12	-	-	-	0.00228311
16.0794	-	0.0074239	-	0.00228311
17.0189	0.0418381	0.0074239	0.0319149	0.00228311
15.0604	0.042524	0.00965108	0.0319149	0.00228311
14.0153	-	0.00668151	-	0.00228311
15.0233	0.042524	0.00668151	-	0.00228311
16.079	-	0.0074239	0.0319149	0.00228311
13/29	0.0418381	0.00668151	-	0.00228311
17.0023	-	0.00890869	-	0.00228311
14.0098	0.0418381	0.0074239	0.0319149	0.00228311
17.003	-	0.0074239	0.0319149	0.00228311
14.0036	-	-	-	0.00228311
T13/2	-	0.00668151	0.0319149	0.00228311
14.008	0.042524	0.00668151	0.0319149	0.00228311
15.0191	-	0.00668151	0.0319149	0.00228311
14.0047	0.0418381	0.00668151	-	0.00228311
13/42	-	0.00668151	0.0319149	0.00228311
15.0406	-	0.00668151	-	0.00228311
11/08	-	0.0074239	0.0319149	0.00228311
14/K11	-	-	-	0.00228311
RB2	-	0.0074239	-	0.00228311
14.0029	0.0432099	0.0081663	0.0319149	0.00228311
Chile_18	-	0.00668151	-	0.00228311
14.0145	-	0.00668151	-	0.00228311
Chile_31	-	-	-	0.00228311
15.0388	0.0418381	0.00668151	0.0319149	0.00228311
14.0097	-	0.00668151	0.0319149	0.00228311
13/123	-	-	-	0.00228311
14/K2	0.0432099	0.00965108	0.0319149	0.00228311
16.08	-	0.0074239	-	0.00228311
15.013	-	0.00668151	0.0319149	0.00228311
16.0802	-	0.0074239	-	0.00228311
16.0798	-	0.0074239	0.0319149	0.00228311
14.0043	-	0.00668151	-	0.00228311
17.0022	0.042524	0.00890869	0.0319149	0.00228311
14.001	-	0.0074239	0.0319149	0.00228311
16.0799	0.0418381	0.0074239	0.0319149	0.00228311
14.0225	-	-	-	0.00228311
13/25	0.0418381	0.00668151	0.0319149	0.00228311
17.0058	-	0.00890869	-	0.00228311
14.0041	-	0.00668151	0.0319149	0.00228311
21-0009	-	0.00668151	0.0319149	0.00228311
14.0087	0.0418381	0.00668151	0.0319149	0.00228311
18.0171	0.042524	0.00668151	0.0319149	0.00228311
16.0804	-	0.0074239	0.0319149	0.00228311
15/SAZP10	-	-	-	0.00228311
15.0078	-	0.0074239	-	0.00228311
16.0793	-	0.0074239	-	0.00228311
14.0127	-	0.00668151	-	0.00228311
13/27	0.0418381	0.0074239	0.0319149	0.00228311
16.0789	-	0.0074239	-	0.00228311
14.0005	-	0.00668151	-	0.00228311
21-0007	-	0.00668151	0.0319149	0.00228311
23.0021	-	0.0074239	-	0.00228311
17.0008	-	0.00965108	-	0.00228311
15.0348	-	0.0103935	0.0319149	0.00228311
18.0177	-	0.00668151	0.0319149	0.00228311
16.0548	-	0.00965108	0.0319149	0.00228311
23.0027	-	0.0074239	-	0.00228311
13/20	-	0.00668151	-	0.00228311
14.0079	-	0.00668151	-	0.00228311
15.0417	-	0.00668151	-	0.00228311
15.0597	0.042524	0.00890869	-	0.00228311
16.0803	-	0.0074239	-	0.00228311
15.0349	-	-	-	0.00228311
15.0596	0.042524	0.00965108	0.0319149	0.00228311
15.004	-	0.0074239	0.0319149	0.00228311
15.0124	-	0.00668151	-	0.00228311
78/66	0.042524	0.00668151	0.0319149	0.00228311
14.0086	-	0.00668151	-	0.00228311
14/SATT4	-	-	-	0.00228311
14.003	-	0.00965108	-	0.00228311
14.0096	-	0.00668151	-	0.00228311
15.0574	-	0.0074239	-	0.00228311
14.0101	-	0.0074239	-	0.00228311
21-0003	-	0.00668151	0.0319149	0.00228311
14.0191	-	-	-	0.00228311
13/40	0.042524	0.00668151	0.0319149	0.00228311
14.024	-	0.00965108	0.0319149	0.00228311
14.0188	-	-	-	0.00228311
14.0021	-	0.00668151	0.0319149	0.00228311
13/36	-	0.00668151	0.0319149	0.00228311
14.0027	-	0.0074239	-	0.00228311
15/SAZP9	-	0.00668151	-	0.00228311
14.0024	0.0418381	0.00668151	-	0.00228311
13/520	-	0.0074239	-	0.00228311
15.0606	-	0.00965108	0.0319149	0.00228311
15.0409	0.042524	-	-	0.00228311
13/65	0.0418381	0.0074239	0.0319149	0.00228311
15.0128	-	-	0.0319149	0.00228311
16.0527	-	0.00965108	0.0319149	0.00228311
Chile_3	-	0.00668151	-	0.00228311
14.0169	0.0418381	0.0074239	0.0319149	0.00228311
16.0607	-	0.00668151	0.0319149	0.00228311
14.0205	-	-	-	0.00228311
14.0001	0.0418381	0.0074239	0.0319149	0.00228311
13/23	0.042524	0.00668151	-	0.00228311
14/SATT1	-	0.00668151	0.0319149	0.00228311
17.0089	0.042524	0.0074239	0.0319149	0.00228311
14.0146	-	0.00668151	0.0319149	0.00228311
ATR-3	-	0.0074239	0.0319149	0.00228311
T13/1	-	0.00668151	-	0.00228311
18.0178	0.0432099	0.0081663	0.0319149	0.00228311
14.0009	-	0.0074239	-	0.00228311
23.0039	-	0.0074239	0.0319149	0.00228311
14.0148	-	0.00668151	0.0319149	0.00228311
16.0117	-	0.00668151	-	0.00228311
13/SAZP1	-	-	-	0.00228311
23.0016	-	0.00668151	-	0.00228311
13/34	-	0.00668151	0.0319149	0.00228311
18.0169	0.042524	0.00668151	0.0319149	0.00228311
14/K13	-	-	-	0.00228311
17.0203	-	0.0074239	0.0319149	0.00228311
23.0018	-	0.0074239	0.0319149	0.00228311
16.0787	-	0.0074239	0.0319149	0.00228311
13/26	0.0418381	-	0.0319149	0.00228311
14.0103	-	0.0074239	0.0319149	0.00228311
15.0383	0.0418381	0.00668151	0.0319149	0.00228311
14.0155	-	0.00668151	-	0.00228311
15/SAZP5	-	0.00668151	0.0319149	0.00228311
14.0081	-	0.00668151	0.0319149	0.00228311
14.0182	-	-	-	0.00228311
15.0353	0.042524	0.0103935	-	0.00228311
ATR-2	-	0.0074239	0.0319149	0.00228311
21-0005	-	-	-	0.00228311
16.0796	-	0.0074239	0.0319149	0.00456621
17.0194	0.0418381	0.0074239	0.0319149	0.00456621
17.0197	0.0418381	0.0074239	-	0.00456621
17.0204	0.0418381	0.0074239	0.0319149	0.00456621
17.0193	0.0418381	-	-	0.00456621
16.0786	-	0.0074239	-	0.00456621
17.0191	0.0418381	0.0074239	-	0.00456621
17.0207	0.0418381	-	-	0.00456621
17.0192	0.0418381	0.0074239	-	0.00456621

## Sheet: Data 7
Supplementary Data 7. Metadata describing the 992 Pst RNA-seq datasets extracted from the Pst expression browser.
Sample ID	Date Isolated	Host Species	Host Variety	Country	Location	Collector	Mean Coverage	Selected?	Reference	Actin (PST130_09225)	Alpha-Tubulin (PST130_10193)	Beta-Tubulin (PST130_06515)	Elongation Factor 1 (PST130_14067)	PST130_P495001
16.0087	2016-05-03	Triticum aestivum	Unknown	Osijek	Croatia	Dario Novoseloviƒá	76.6197	Yes	Adams et al., 2021	3755.5	1928	641.5	113	461
16.0088	2016-05-09	Triticum aestivum	≈Ωitarka	Osijek	Croatia	Dario Novoseloviƒá	145.253	Yes	Adams et al., 2021	7988	4578.5	1936.5	267	279
16.0089	2016-05-09	Triticum aestivum	≈Ωitarka	Osijek	Croatia	Dario Novoseloviƒá	90.4528	Yes	Adams et al., 2021	3661	1619	875.999	108	295
16.0090	2016-05-09	Triticum aestivum	Srpanjka	Osijek	Croatia	Dario Novoseloviƒá	296.182	Yes	Adams et al., 2021	11212	5401	2863.75	462.5	557
16.0148	2016-05-24	Triticum aestivum	Vuka	Langley (Essex)	UK	Colin Patrick	273.971	Yes	Adams et al., 2021	9141.5	4299.5	2864	474	855
16.0149	2016-05-24	Triticum aestivum	JB Diego	Langley (Essex)	UK	Colin Patrick	250.153	Yes	Adams et al., 2021	8682.5	4387.5	2493.5	546	110
16.0150	2016-05-24	Triticum aestivum	Myriad	Langley (Essex)	UK	Colin Patrick	212.9	Yes	Adams et al., 2021	6564.5	4367	1733.75	282.5	122.396
16.0151	2016-05-24	Triticum aestivum	Vuka	Throws	UK	Colin Patrick	176.947	Yes	Adams et al., 2021	8953	4397	1935.16	286	447
16.0152	2016-05-24	Triticum aestivum	XI19	Throws	UK	Colin Patrick	113.559	Yes	Adams et al., 2021	5646.5	2290.5	1123.25	248	385
16.0153	2016-05-24	Triticum aestivum	Zulu	Throws	UK	Colin Patrick	250.653	Yes	Adams et al., 2021	10607	5355	2522.75	394	63
16.0154	2016-05-24	Triticum aestivum	Leeds	Throws	UK	Colin Patrick	198.524	Yes	Adams et al., 2021	8497.5	5225	1615.25	312	99
16.0155	2016-05-24	Triticum aestivum	JB Diego	Throws	UK	Colin Patrick	242.452	Yes	Adams et al., 2021	9767.5	4622	2400.75	509.5	115
16.0156	2016-05-24	Triticum aestivum	Belgrade	Throws	UK	Colin Patrick	242.142	Yes	Adams et al., 2021	12780	7884.5	2712.92	358.5	87
16.0157	2016-05-24	Triticum aestivum	Graham	Throws	UK	Colin Patrick	147.57	Yes	Adams et al., 2021	4671	2661	1025.5	187.5	986
16.0158	2016-05-24	Triticum aestivum	Vuka	Lenham	UK	Colin Patrick	79.1962	Yes	Adams et al., 2021	4002.5	2756.5	523.524	126.5	151
16.0159	2016-05-24	Triticum aestivum	Myriad	Lenham	UK	Colin Patrick	118.05	Yes	Adams et al., 2021	6796	2882	1144.25	183.5	23
16.0160	2016-05-24	Triticum aestivum	Dickens	Glastonbury	UK	Colin Patrick	385.768	Yes	Adams et al., 2021	10455.5	5089	2964.15	602.5	816
16.0340	2016-05-16	Triticum aestivum	Myriad	Duns	UK	Neil Mclain	21.4242	No	Adams et al., 2021	733.5	153.5	53.2501	17.5	1
16.0588	2016-05-24	Triticum aestivum	JB Diego	Throws	UK	Agrii	0.756918	No	Adams et al., 2021	131.5	2.5	2.74999	1	0
16.0589	2016-05-26	Triticum aestivum	Vuka	Carnoustie	UK	Agrii	178.083	Yes	Adams et al., 2021	5713.5	3910	1264	142.5	462
16.0595	2016-05-31	Triticum aestivum	Myriad	Bishop Burton	UK	Agrii	133.259	Yes	Adams et al., 2021	5331	2727	1237.59	144	68
16.0596	2016-05-31	Triticum aestivum	KWS Sterling	Bishop Burton	UK	Agrii	70.3277	Yes	Adams et al., 2021	2053	1918.5	382.25	54.5	256
16.0613	2016-06-09	Triticum aestivum	Zulu	Langley (Essex)	UK	Agrii	166.017	Yes	Adams et al., 2021	7971	4739	1337.5	360	72
16.0614	2016-06-09	Triticum aestivum	Britannia	Langley (Essex)	UK	Agrii	238.155	Yes	Adams et al., 2021	8925	4188.5	1866.5	274.5	28
16.0615	2016-06-09	Triticum aestivum	Spyder	Langley (Essex)	UK	Agrii	61.3243	Yes	Adams et al., 2021	2088	1178	439.25	72.5	3
16.0616	2016-06-09	Triticum aestivum	KWS Basset	Langley (Essex)	UK	Agrii	55.5242	Yes	Adams et al., 2021	1714	1152	349.5	62.5	8
16.0617	2016-06-09	Triticum aestivum	Leeds	Langley (Essex)	UK	Agrii	166.062	Yes	Adams et al., 2021	4605	3155	1050.75	200.5	44
16.0618	2016-06-09	Triticum aestivum	Relay	Langley (Essex)	UK	Agrii	33.9926	Yes	Adams et al., 2021	1323.5	498	208.25	35.5	4
16.0619	2016-06-09	Triticum aestivum	Belgrade	Langley (Essex)	UK	Agrii	112.822	Yes	Adams et al., 2021	4892.5	3688	1031	199	54
16.0620	2016-06-09	Triticum aestivum	Claire	Langley (Essex)	UK	Agrii	0.572482	No	Adams et al., 2021	19.5	6.5	4.49999	2	0.5
16.0624	2016-06-09	Triticum aestivum	KWS Sterling	Langley (Essex)	UK	Agrii	1.17376	No	Adams et al., 2021	124	16.5	4.38083	0	1
16.0628	2016-06-13	Triticum aestivum	Vuka	Boston	UK	Agrii	0.838143	No	Adams et al., 2021	79	13.5	9.50001	1.5	0.5
16.0636	2016-06-14	Triticum aestivum	Zulu	Brackley	UK	Agrii	0.657807	No	Adams et al., 2021	19	13.5	4.24999	0	0
16.0678	2016-06-27	Triticum aestivum	Kranich	Bridgend	UK	Agrii	0.772654	No	Adams et al., 2021	19.5	11	5.12749	2	0
17.0210	2017-06-12	Triticum aestivum	Claire	Chirnside	UK	G. Doody	284.239	Yes	Adams et al., 2021	7915.5	4337	2105.5	344.5	97
17.0212	2017-06-12	Triticum aestivum	KWS Basset	Chirnside	UK	G. Doody	113.151	Yes	Adams et al., 2021	3057.5	1182.5	673.5	163	25
17.0215	2017-06-12	Triticum aestivum	Scout	Chirnside	UK	G. Doody	123.204	Yes	Adams et al., 2021	3916.5	1533	728.251	96.5	11
17.0216	2017-06-19	Triticum aestivum	Claire	Boston	UK	Colin Patrick	316.366	Yes	Adams et al., 2021	5724.5	2086.5	1110.5	193.5	1.5
17.0222	2017-06-26	Triticum aestivum	Warrior	Carnoustie	UK	D. Barclay	45.442	Yes	Adams et al., 2021	1203.5	410	227.75	57.5	2
17.0224	2017-06-26	Triticum aestivum	Shabras	Carnoustie	UK	D. Barclay	88.8618	Yes	Adams et al., 2021	2248	1314	501	109	33
16.0594	2016-05-31	Triticum aestivum	Vuka	Bishop Burton	UK	Agrii	221.286	Yes	Adams et al., 2021	6891.5	3582.5	1480.5	317.5	460
16.0630	2016-06-13	Triticum aestivum	JB Diego	Boston	UK	Agrii	71.8522	Yes	Adams et al., 2021	2820.5	1198	517.751	103	19
16.0633	2016-06-14	Triticum aestivum	KWS Barrel	Brackley	UK	Agrii	15.608	No	Adams et al., 2021	749.5	362.5	116.25	14	68
16.0669	2016-06-23	Triticum aestivum	Vuka	UK	UK	Agrii	17.9663	No	Adams et al., 2021	415	173.5	74	22.5	14
14.0003	2014-06-12	Triticum aestivum	Tilman	Kujavy	Czechia	Vaclav Sklenar	223.982	Yes	Adams et al., 2021	6332.5	1764	1465.6	281.5	1084
14.0038	2014-06-13	Triticum aestivum	Akteur	Etzdorf	Germany	Jochen Prochnow	27.2715	Yes	Adams et al., 2021	1708	388	177.5	29.5	71
14.0045	2014-07-04	Triticum aestivum	Bohemia	Chrudim	Czechia	Slezak	138.888	Yes	Adams et al., 2021	4083.5	1343	847	171	229
14.0048	2014-06-17	Triticum aestivum	Unknown	Poland	Poland	BASF	159.622	Yes	Adams et al., 2021	3789.5	1212	906.25	188.5	451
14.0049	2014-06-17	Triticum aestivum	Zeppelin	Poland	Poland	BASF	18.8409	No	Adams et al., 2021	368.5	140	90.5001	24	23
14.0073	2014-07-04	Triticum aestivum	Camargo	Caparroso	Spain	Felix Ibirica	4.82029	No	Adams et al., 2021	667	20.5	360.403	2.5	0
14.0074	2014-07-03	Triticum aestivum	Paledor	Espejo	Spain	Florencio Guinea	11.6792	Yes	Adams et al., 2021	5576.5	120	420.415	0	1.5
14.0075	2014-07-03	Triticum aestivum	Paledor	Suzana	Spain	Maires Perez Carro	3.89024	No	Adams et al., 2021	1075	29	75.3401	1.5	6
14.0082	2014-05-13	Triticum aestivum	Primus	Gommershoven	Germany	Prochnow	11.267	No	Adams et al., 2021	635.5	226.5	80.5	13	15
15.0007	2015-04-07	Triticum aestivum	Einstein	Westmaas	The Netherlands	Guus Bergmans	435.356	Yes	Adams et al., 2021	17104.5	4916	4731.39	774.5	653
15.0008	2015-04-09	Triticum aestivum	Atomic	Kamperland	The Netherlands	Guus Bergmans	229.751	Yes	Adams et al., 2021	8926.5	3323.5	2198.86	382.5	945
15.0105	2015-05-11	Triticum aestivum	Irenerio	Ozzano	Italy	Claudio Romagnoli	200.963	Yes	Adams et al., 2021	4895.5	1518	1404.87	287.5	561
15.0106	2015-05-11	Triticum aestivum	Irenerio	Ozzano	Italy	Claudio Romagnoli	75.9716	Yes	Adams et al., 2021	2453	1031.5	585.749	107	239
15.0107	2015-05-11	Triticum aestivum	Irenerio	Conselice	Italy	Enrico Gentili	243.837	Yes	Adams et al., 2021	8503	3342.5	2053.35	340	509.262
15.0111	2015-05-11	Triticum aestivum	Victo	Germany	Germany	Sebastian Fischer	140.576	Yes	Adams et al., 2021	7344.5	3178	1507.75	207	452
15.0112	2015-05-11	Triticum aestivum	Victo	Germany	Germany	Sebastian Fischer	273.48	Yes	Adams et al., 2021	14356	5660	2933.75	495	907.803
15.0114	2015-05-11	Triticum aestivum	Victo	Ruchheim	Germany	Sebastian Fischer	139.969	Yes	Adams et al., 2021	6024.5	2963	1515.5	209	389
15.0115	2015-05-11	Triticum aestivum	Victo	Germany	Germany	Sebastian Fischer	183.391	Yes	Adams et al., 2021	7157.5	3106	1542.5	279	526
15.0116	2015-05-11	Triticum aestivum	Victo	Germany	Germany	Sebastian Fischer	377.951	Yes	Adams et al., 2021	10669.5	4124	2559.75	594	1465.22
15.0118	2015-05-11	Triticum aestivum	JB Asano	Gronau	Germany	Sebastian Fischer	167.036	Yes	Adams et al., 2021	3717.5	1717.5	846.55	137	444
15.0121	2015-05-18	Triticum aestivum	Gallant	Clacton	UK	Javier Pericas	306.889	Yes	Adams et al., 2021	10000.5	4917.5	2728.52	438.5	1679.32
15.0122	2015-05-18	Triticum aestivum	KWS Santiago	Nauhton	UK	Javier Pericas	275.589	Yes	Adams et al., 2021	10195.5	4981.5	2719.75	439.5	1295
15.0125	2015-05-18	Triticum aestivum	Solstice	Layer de la Haye	UK	Javier Pericas	232.345	Yes	Adams et al., 2021	7277.5	4115.5	2122.75	265.5	1208
15.0126	2015-05-18	Triticum aestivum	KWS Kielder	Hemingstone	UK	Javier Pericas	23.0355	Yes	Adams et al., 2021	994.5	446	109.25	29.5	164
15.0127	2015-05-18	Triticum aestivum	KWS Santiago	Rougham (Suffolk)	UK	Javier Pericas	13.1938	No	Adams et al., 2021	524	185	61.2499	11	2
15.0129	2015-05-18	Triticum aestivum	Gallant	Tuddenham	UK	Javier Pericas	32.5139	Yes	Adams et al., 2021	1609.5	884	245.38	44.5	137
15.0132	2015-05-18	Triticum aestivum	JB Asano	Mignault	Belgium	Yves Decroos	196.31	Yes	Adams et al., 2021	9747.5	4350	2097.25	392.5	298.36
15.0136	2015-05-18	Triticum aestivum	Expert	Doel	Belgium	Yves Decroos	160.863	Yes	Adams et al., 2021	9789	4192	2231.5	260	133
15.0137	2015-05-11	Triticum aestivum	Unknown	Welsch Billig	Germany	Florian Traust	41.8539	Yes	Adams et al., 2021	1342.5	695.5	189	46.5	179
15.0138	2015-05-11	Triticum aestivum	Unknown	Mosels√ºrsch	Germany	Florian Traust	25.1337	No	Adams et al., 2021	588	393	114	23.5	30
15.0143	2015-05-18	Triticum aestivum	Winnetou	Lippetal	Germany	Ralf Plessow	230.232	Yes	Adams et al., 2021	12315.5	4374	2768.75	488.5	583
15.0144	2015-05-18	Triticum aestivum	Rumor	Lippetal	Germany	Ralf Plessow	163.106	Yes	Adams et al., 2021	7942	3442.5	1680.25	249	734
15.0145	2015-05-18	Triticum aestivum	KWS Loft	Lippetal	Germany	Ralf Plessow	38.0466	Yes	Adams et al., 2021	1805	809.5	286.25	45	128
15.0146	2015-05-18	Triticum aestivum	JB Asano	Lippetal	Germany	Ralf Plessow	68.8373	Yes	Adams et al., 2021	4485.5	1994.5	712.499	135	137
15.0148	2015-05-11	Triticum aestivum	Akteur	Oberboihingen	Germany	Rainer Koch	263.561	Yes	Adams et al., 2021	9938	3687	2610.24	379.5	573
15.0149	2015-05-05	Triticum aestivum	JB Asano	Buchbach	Germany	Lutz Martin	258.731	Yes	Adams et al., 2021	12218	5537	2749	323	1046
15.0150	2015-05-11	Triticum aestivum	KWS Loft	B√ºhren	Germany	Michael Sauder	206.775	Yes	Adams et al., 2021	7078	2747	1863.5	267.5	832
15.0152	2015-05-11	Triticum aestivum	JB Asano	Erlangen	Germany	Heiko Bauer	208.214	Yes	Adams et al., 2021	8200	3654.5	2143.75	318.5	304
15.0153	2015-05-18	Triticum aestivum	Califa Sur	Lebrija	Spain	Jose A. Torres	84.579	Yes	Adams et al., 2021	3388	866	715.75	119	238
15.0154	2015-05-18	Triticum aestivum	Califa Sur	Lebrija	Spain	Jose A. Torres	98.2307	Yes	Adams et al., 2021	4216	602	526.499	112.5	70
15.0171	2015-05-18	Triticum aestivum	Kelvin	Oostburg	The Netherlands	Guus Bergmans	337.903	Yes	Adams et al., 2021	11257	5080.5	2530.45	461.258	1199.08
15.0203	2015-06-01	Triticum aestivum	GK Elet	Gy≈ër	Hungary	Adamszul Tamas	203.932	Yes	Adams et al., 2021	4482.5	1129.5	1139.25	248	469
15.0204	2015-06-01	Triticum aestivum	Mv Tall√©r	Szeksz√°rd	Hungary	Adamszul Tamas	261.92	Yes	Adams et al., 2021	7105.5	2941	1988.5	305.5	849
15.0205	2015-05-27	Triticum aestivum	Alixan	Luglon	France	Patrick Pigeon	80.853	Yes	Adams et al., 2021	2889.5	1085.5	580.75	61.5	216
15.0206	2015-06-01	Triticum aestivum	Unknown	Lyuben	Bulgaria	Todor Manslov	158.84	Yes	Adams et al., 2021	6146.5	3406.5	1645.23	291	602
15.0207	2015-06-01	Triticum aestivum	Sadovo 772	Lyuben	Bulgaria	Todor Manslov	223.163	Yes	Adams et al., 2021	6206.5	4015	1857.02	358	902
15.0219	2015-05-27	Triticum aestivum	Trapez	Touffreville-sur-Eu	France	Thomas Martel	233.681	Yes	Adams et al., 2021	7463	3780.5	1943.96	267.5	468
15.0220	2015-05-26	Triticum aestivum	JB Asano	Quellendorf	Germany	Andreas Heckmann	165.632	Yes	Adams et al., 2021	6815	3083	1498.5	239	471
15.0221	2015-05-26	Triticum aestivum	KWS Loft	Quellendorf	Germany	Andreas Heckmann	179.798	Yes	Adams et al., 2021	7963	4238	1880.42	353.5	715
15.0222	2015-06-01	Triticum aestivum	Matea	Gotalovo	Croatia	Nikola Ettinger	145.289	Yes	Adams et al., 2021	7076	3426	1299.5	249	283
15.0224	2015-06-02	Triticum aestivum	Alixan	Allouange	France	Celi Baravie	196.866	Yes	Adams et al., 2021	5799	3431.5	1254.75	348	880
15.0225	2015-06-02	Triticum aestivum	Trapez	M≈ìuvres	France	BASF France	197.134	Yes	Adams et al., 2021	5817.5	2727	1455.64	251.5	1705
15.0226	2015-06-02	Triticum aestivum	Trapez	La Capelle	France	BASF France	145.168	Yes	Adams et al., 2021	3829.5	1496	1033.5	68.5	400
15.0234	2015-06-01	Triticum aestivum	KWS Loft	Bothkamp	Germany	S. F√∂rst	78.8131	Yes	Adams et al., 2021	2954	1703	587.249	118	293
15.0235	2015-06-02	Triticum aestivum	Alixan	Gr√©zill√©	France	F. Girardeau	49.3576	Yes	Adams et al., 2021	1913	1036.5	362.001	56	178
15.0236	2015-06-02	Triticum aestivum	Golia	Murath	Turkey	H√ºseyin B√ºy√ºk	200.855	Yes	Adams et al., 2021	4717.5	1044.5	730	223	195
15.0237	2015-06-02	Triticum aestivum	Golia	Babaeski	Turkey	H√ºseyin B√ºy√ºk	66.9606	Yes	Adams et al., 2021	2192.5	608	389.75	60	63
15.0239	2015-05-26	Triticum aestivum	Trapez	√âcouis	France	Thomas Martel	219.896	Yes	Adams et al., 2021	8795	4110	2038	346.5	418
15.0248	2015-06-02	Triticum aestivum	Trapez	Saint-Germain-en-Laye	France	Thomas Martel	265.111	Yes	Adams et al., 2021	7154.5	3308.5	2134	473.5	1082
15.0249	2015-05-27	Triticum aestivum	Trapez	Bourgogne	France	Alexandra Fricotteau	204.505	Yes	Adams et al., 2021	7004.5	2966	1662.5	314	898
15.0250	2015-05-26	Triticum aestivum	Trapez	Pontfaverger	France	Philippe Briard	57.8183	Yes	Adams et al., 2021	2584	1145.5	475.499	69.5	236
15.0251	2015-05-25	Triticum aestivum	Brokat	Rokytnice	Czechia	Vaclav Sklenar	258.437	Yes	Adams et al., 2021	9178.5	3930	2458	497	875
15.0252	2015-05-22	Triticum aestivum	Brokat	Knƒõ≈æeves	Czechia	Daniel Nerad	100.074	Yes	Adams et al., 2021	4421.5	1645	710.501	121	799
15.0253	2015-05-18	Triticum aestivum	JB Asano	Hingste	Germany	Joachim Dieter Fannasch	84.0872	Yes	Adams et al., 2021	4199	1647.5	763.5	132	279
15.0254	2015-05-18	Triticum aestivum	Matrix	Hingste	Germany	Joachim Dieter Fannasch	175.363	Yes	Adams et al., 2021	9997.5	4365	1913	297.5	380.857
15.0255	2015-05-18	Triticum aestivum	JB Asano	Seelze	Germany	Alexander Laustrodsv	254.843	Yes	Adams et al., 2021	9567	4194.5	2436.25	476.5	567
15.0256	2015-05-19	Triticum aestivum	Primus	Gommershoven	Germany	Lena Agelhen	150.507	Yes	Adams et al., 2021	6275.5	2971.5	1343.75	249	688
15.0257	2015-05-19	Triticum aestivum	JB Asano	Walkendorf	Germany	Christoph Palkenat	114.445	Yes	Adams et al., 2021	5779	3030.5	1156.5	166.5	354
15.0271	2015-05-26	Triticum aestivum	Cordiale	Caythorpe	UK	Menke Hopma	167.492	Yes	Adams et al., 2021	6535.5	2312.5	1276	238	606
15.0410	2015-06-16	Triticum aestivum	Arkadia	Jaros≈Çawiec	Poland	Szymon ≈ÅƒÖczny	164.642	Yes	Adams et al., 2021	5618	3929.5	1338.33	275.5	511
15.0411	2015-06-15	Triticum aestivum	Wydma	Jaros≈Çawiec	Poland	Szymon ≈ÅƒÖczny	26.3061	Yes	Adams et al., 2021	1064.5	336	200.25	39	101
15.0419	2015-06-15	Triticum aestivum	Akteur	Groitzsch	Germany	Thomas Meter	81.3159	Yes	Adams et al., 2021	2088	758	418.5	89	291
16.0111	2016-03-21	Triticum aestivum	KWS Santiago	Mersea	UK	John Williams	134.13	Yes	Adams et al., 2021	4875	3376	837.75	122	646
16.0113	2016-03-21	Triticum aestivum	Reflection	Rougham (Suffolk)	UK	John Williams	253.228	Yes	Adams et al., 2021	10056.5	5194	1990.75	345.5	53
16.0114	2016-03-21	Triticum aestivum	Cordiale	Hundon	UK	John Williams	299.895	Yes	Adams et al., 2021	11537	4900	2349	330	536
16.0115	2016-03-21	Triticum aestivum	KWS Santiago	Lindsey	UK	John Williams	351.483	Yes	Adams et al., 2021	10149	4059	2755.75	530.5	1631
16.0116	2016-03-21	Triticum aestivum	Reflection	Ixworth	UK	John Williams	233.28	Yes	Adams et al., 2021	8907	3569	1679.25	200.5	102
16.0118	2016-03-22	Triticum aestivum	Gallant	Gipping	UK	John Williams	486.213	Yes	Adams et al., 2021	17880	8131.5	4324.25	703.5	2291
16.0119	2016-03-21	Triticum aestivum	Reflection	Stonham Aspal	UK	John Williams	332.293	Yes	Adams et al., 2021	9290	3684.5	2624.88	574.5	191
16.0123	2016-05-02	Triticum aestivum	Alixan	March√©lepot	France	Jean-Charles Talbourdet	257.476	Yes	Adams et al., 2021	9003.5	3803.5	2256.46	494	2020.99
16.0124	2016-05-02	Triticum aestivum	Alixan	March√©lepot	France	Jean-Charles Talbourdet	105.527	Yes	Adams et al., 2021	2430	1134.5	221.775	35.5	165
16.0125	2016-05-02	Triticum aestivum	Cellule	Loyat	France	Christophe Foulonneau	113.189	Yes	Adams et al., 2021	3069.5	1813	869.25	146.5	332
16.0126	2016-05-02	Triticum aestivum	Cellule	Loyat	France	Christophe Foulonneau	51.1992	Yes	Adams et al., 2021	925	388.5	144.5	18.5	67
16.0127	2016-05-02	Triticum aestivum	Azzerti	Neant sur Yvel	France	Vincent Grellier	393.267	Yes	Adams et al., 2021	13562	8272.5	3809.24	594.5	845
16.0128	2016-05-02	Triticum aestivum	Azzerti	Neant sur Yvel	France	Vincent Grellier	21.4236	No	Adams et al., 2021	342.5	272.5	45.2501	19.5	1.5
16.0129	2016-05-09	Triticum aestivum	Trapez	Fr√©vin-Capelle	France	BASF	251.019	Yes	Adams et al., 2021	8434.5	3575	2077.5	328	1046.05
16.0130	2016-05-09	Triticum aestivum	Trapez	Fr√©vin-Capelle	France	BASF	195.647	Yes	Adams et al., 2021	3414	1451	356	77	26
16.0131	2016-05-09	Triticum aestivum	Alixan	Gr√©zill√©	France	Florian Girardeau	208.227	Yes	Adams et al., 2021	6626	3318.5	1615.75	275	945.009
16.0133	2016-05-04	Triticum aestivum	Victo	Ruchheim	Germany	Johannes Roth	198.431	Yes	Adams et al., 2021	7183.5	3012.5	1690	251.5	655
16.0134	2016-05-04	Triticum aestivum	Victo	Ruchheim	Germany	Johannes Roth	22.3755	No	Adams et al., 2021	361.5	86.5	20.25	7.5	1.5
16.0135	2016-05-04	Triticum aestivum	Victo	Limburgerhof	Germany	Johannes Roth	247.068	Yes	Adams et al., 2021	7283	3307	1716	282	551.951
16.0136	2016-05-04	Triticum aestivum	Kerubino	Limburgerhof	Germany	Johannes Roth	321.551	Yes	Adams et al., 2021	15287	7459	3428	557	1425.03
16.0137	2016-05-04	Triticum aestivum	Kerubino	M√∂rsch Frankenthal	Germany	Johannes Roth	25.6997	No	Adams et al., 2021	423.5	290	25	9.5	10
16.0138	2016-05-04	Triticum aestivum	Victo	M√∂rsch Frankenthal	Germany	Johannes Roth	306.906	Yes	Adams et al., 2021	9967	4485	2507.69	436	1032
16.0139	2016-05-19	Triticum aestivum	Maja	Sigetec	Croatia	Nikola Ettinger	309.28	Yes	Adams et al., 2021	9168.5	4549.5	2467.56	538	423
16.0140	2016-05-17	Triticum aestivum	Califa Sur	Utrera	Spain	Jose Antonio Torres	170.272	Yes	Adams et al., 2021	4633	1575	1315.5	144	597
16.0141	2016-05-17	Triticum aestivum	Estero	Lebrija	Spain	Jose Antonio Torres	112.942	Yes	Adams et al., 2021	3432.5	1414	828.5	138	156
16.0161	2016-05-24	Triticum aestivum	Reflection	Stonham Aspal	UK	Cameron Hale	211.93	Yes	Adams et al., 2021	10124	5057	1736.5	339.5	42
16.0590	2016-05-30	Triticum aestivum	Califa Sur	Almacelles	Spain	BASF	183.404	Yes	Adams et al., 2021	6042	1499.5	1126.17	301	520
16.0591	2016-05-30	Triticum aestivum	Califa Sur	Almacelles	Spain	BASF	202.399	Yes	Adams et al., 2021	6883.5	3705	1268.75	181	652
16.0592	2016-05-30	Triticum aestivum	Califa Sur	Almacelles	Spain	BASF	223.345	Yes	Adams et al., 2021	9367	3068.5	1781.75	350.5	1067.88
16.0593	2016-05-30	Triticum aestivum	Califa Sur	Almacelles	Spain	BASF	191.727	Yes	Adams et al., 2021	5839	1888.5	1104	192.5	549
16.0597	2016-05-30	Triticum aestivum	Trapez	√âcouis	France	BASF	265.561	Yes	Adams et al., 2021	7342.5	3234.5	1840.5	414.5	1634
16.0598	2016-05-30	Triticum aestivum	Trapez	Louvigny	France	BASF	114.79	Yes	Adams et al., 2021	3533	1660.5	711	170	536
16.0599	2016-05-31	Triticum aestivum	Vuka	Ludlow	UK	BASF	93.8044	Yes	Adams et al., 2021	4303.5	2062	749.251	96.5	220
16.0601	2016-06-02	Triticum aestivum	Bohemia	Knƒõ≈æeves	Czechia	BASF	95.4089	Yes	Adams et al., 2021	3587	2206	650	114	343.997
16.0602	2016-06-06	Triticum aestivum	JB Asano	P≈ôerov	Czechia	BASF	277.103	Yes	Adams et al., 2021	9211	2869.5	1926.32	501.5	718
16.0626	2016-06-06	Triticum aestivum	Princeps	Sroda Wielkopolska	Poland	Szymon	65.7979	Yes	Adams et al., 2021	2499.5	806	426.5	84.5	169
16.0627	2016-06-06	Triticum aestivum	Arkadia	Sroda Wielkopolska	Poland	Szymon	229.987	Yes	Adams et al., 2021	11023.5	4105.5	2064.5	469	995
16.0660	2016-06-13	Triticum aestivum	Mediator	Wirdum	The Netherlands	BASF	98.8499	Yes	Adams et al., 2021	2969	1355	578.249	87.5	312
16.0662	2016-06-13	Triticum aestivum	Lion	Nieuw Beerta	The Netherlands	BASF	31.569	Yes	Adams et al., 2021	871	331.5	186.25	38	14
16.0665	2016-06-20	Triticum aestivum	Madejka	Borovnica	Slovenia	M. Sekerkovat	84.6969	Yes	Adams et al., 2021	2226	702	568.75	81	241
16.0675	2016-06-28	Triticum aestivum	Alixan	March√©lepot	France	Talbourdet	135.43	Yes	Adams et al., 2021	5239.5	3775	790	157.5	231
16.0676	2016-06-20	Triticum aestivum	Kelvin	Westmaas	The Netherlands	Wammes	10.2163	No	Adams et al., 2021	309	107.5	43.5	15	0
16.0677	2016-06-20	Triticum aestivum	RGT Reform	Westmaas	The Netherlands	Wammes	16.6447	No	Adams et al., 2021	521.5	296.5	87.5001	21.5	63
17.0001	2017-01-26	Triticum aestivum	KWS Kerrin	Stonham Aspal	UK	Jon Williams	0.578465	No	Adams et al., 2021	112	3.5	1.75	0	0
17.0005	2017-01-26	Triticum aestivum	KWS Lili	Stonham Aspal	UK	Jon Williams	0.764653	No	Adams et al., 2021	135.5	2	3.75	0.5	0.5
17.0218	2017-06-19	Triticum aestivum	Natula	Jaros≈Çawiec	Poland	Szymon Stuuzik	76.7783	Yes	Adams et al., 2021	2687	1206.5	451.251	65	212
17.0220	2017-06-19	Triticum aestivum	Julius	Jaros≈Çawiec	Poland	Szymon Stuuzik	169.234	Yes	Adams et al., 2021	3953.5	1517	732	180.5	28
17.0226	2017-06-28	Triticum aestivum	Mv Tall√©r	S√°rbog√°rdi J√°r√°s	Hungary	Tanais Adem	149.266	Yes	Adams et al., 2021	2943.5	678.5	517.999	161	366
17.0228	2017-06-28	Triticum aestivum	Unknown	Kocs	Hungary	Tanais Adem	129.416	Yes	Adams et al., 2021	2875.5	573.5	467	134	239
17.0230	2017-06-26	Triticum aestivum	Arkadia	Widawa	Poland	Szymon Stuuzik	190.089	Yes	Adams et al., 2021	3768	1441.5	761.749	212	493
17.0232	2017-06-27	Triticum aestivum	Kerubino	Ludwigshafen	Germany	F. Moechlinghoff	247.876	Yes	Adams et al., 2021	4859	1294	959.499	119	563
17.0233	2017-06-27	Triticum aestivum	Kerubino	Ludwigshafen	Germany	F. Moechlinghoff	223.842	Yes	Adams et al., 2021	5051	1430.5	805.249	93	334
17.0235	2017-07-06	Triticum aestivum	Hysun	March√©lepot	France	Jean-Charles Talbon	323.034	Yes	Adams et al., 2021	8026	2931.5	1695.5	395.5	633.893
17.0238	2017-07-06	Triticum aestivum	Benchmark	Seelze	Germany	Jochen Prochnow	82.1172	Yes	Adams et al., 2021	2197.5	1483	443.75	69.5	241
17.0239	2017-07-06	Triticum aestivum	Matrix	Seelze	Germany	Jochen Prochnow	69.3264	Yes	Adams et al., 2021	2003.5	702.5	460.249	81.5	151
17.0240	2017-07-06	Triticum aestivum	Trapez	Les Andelys	France	Martel	232.356	Yes	Adams et al., 2021	4748	2092	865.375	146	390
17.0241	2017-07-07	Triticum aestivum	Alixan	France	France	C. Driat	77.2462	Yes	Adams et al., 2021	1992.5	817.5	392.501	79	242
17.0002	2017-01-26	Triticum aestivum	KWS Lili	Stonham Aspal	UK	Jon Williams	0.992892	No	Adams et al., 2021	154.5	8	4.25	0.5	0.5
17.0003	2017-01-26	Triticum aestivum	KWS Santiago	Stonham Aspal	UK	Jon Williams	5.40471	No	Adams et al., 2021	187.5	35	26.2948	3.5	1
17.0065	2017-03-22	Triticum aestivum	Claire	Foscot	UK	P. Metson	265.546	Yes	Adams et al., 2021	6823.5	3345.5	2224	303	81
17.0067	2017-03-22	Triticum aestivum	Leeds	Stonham Aspal	UK	M. Tzortzi	272.776	Yes	Adams et al., 2021	7217.5	2577.5	2091.5	324	91
17.0072	2017-05-15	Triticum aestivum	Califa Sur	Puerto de Santa Maria	Spain	Alfredo Alaheda	308.676	Yes	Adams et al., 2021	4930	1636	1094.75	302	577
17.0074	2017-05-15	Triticum aestivum	Califa Sur	Lebrija	Spain	Alfredo Alaheda	340.418	Yes	Adams et al., 2021	6446	1985.5	1867.75	419.5	1115
17.0076	2017-05-18	Triticum aestivum	Irenerio	Orzzano dell'Emilia	Italy	Federico Cavina	363.497	Yes	Adams et al., 2021	8847.5	4181	2405.75	490.5	1128
17.0078	2017-05-22	Triticum aestivum	Irenerio	Conselice	Italy	Federico Cavina	393.173	Yes	Adams et al., 2021	8758.5	3869.5	2565.52	532.813	759
17.0081	2017-05-29	Triticum aestivum	Benchmark	Hank	The Netherlands	A. Wammes	383.585	Yes	Adams et al., 2021	7531.5	2349	2049	338.5	777
17.0082	2017-05-29	Triticum aestivum	Cellule	Skenhuis	The Netherlands	R. Scholteus	168.681	Yes	Adams et al., 2021	5283.5	2046.5	1375.75	162.5	53
17.0084	2017-05-29	Triticum aestivum	Bergamo	De Vries	The Netherlands	R. Scholteus	368.608	Yes	Adams et al., 2021	9169	4179.5	2408.25	368.5	674.593
17.0086	2017-05-29	Triticum aestivum	Lion	Schulten beld	The Netherlands	R. Scholteus	382.858	Yes	Adams et al., 2021	9224	4113.5	2195.25	438.489	81
17.0104	2017-04-07	Triticum aestivum	LG Motown	Stonham Aspal	UK	Matthew Keane	243.905	Yes	Adams et al., 2021	5047.5	1739.5	1335.75	275	72
17.0118	2017-04-21	Triticum aestivum	KWS Siskin	Rougham (Suffolk)	UK	Matthew Keane	289.148	Yes	Adams et al., 2021	6866.5	3103	2071.44	413.5	123
15.0612	2015-10-07	Triticum aestivum	Unknown	Adigulo AS	Ethiopia	David Hodson	52.4281	Yes	Adams et al., 2021	2641	1078.5	322	124	66
15.0613	2015-10-07	Triticum aestivum	Unknown	Mekana	Ethiopia	David Hodson	167.86	Yes	Adams et al., 2021	4147.5	2154	995.027	190	664
15.0624	2015-11-23	Triticum aestivum	Unknown	Sinana	Ethiopia	David Hodson	21.3455	No	Adams et al., 2021	777	386.5	102.75	30.5	22
15.0625	2015-11-23	Triticum aestivum	Unknown	Sinana RS	Ethiopia	David Hodson	90.6334	Yes	Adams et al., 2021	3661.5	1903.5	582	159	125
15.0627	2015-11-24	Triticum aestivum	Huluka	Kasowera	Ethiopia	David Hodson	16.8469	No	Adams et al., 2021	524.5	180	67.5129	33.5	4.5
16.0740	2016-11-06	Triticum aestivum	Digalu	Kora	Ethiopia	David Hodson	344.552	Yes	Adams et al., 2021	12552.5	4549.5	2535.5	584	841
16.0741	2016-11-07	Triticum aestivum	Digalu	Kora	Ethiopia	David Hodson	79.3884	Yes	Adams et al., 2021	3487.5	1689	653.249	132.5	158
16.0742	2016-11-08	Triticum aestivum	Digalu	Kora	Ethiopia	David Hodson	210.412	Yes	Adams et al., 2021	8774	3994	1564.75	354	23
16.0778	2016-12-05	Triticum aestivum	Unknown	Sinana	Ethiopia	Ayele Badebo and Bekele Abeyo	163.581	Yes	Adams et al., 2021	4452	1756.5	1070	287	392
18.0004	2018-02-09	Triticum aestivum	Unknown	Rwerere	Rwanda	David Hodson	386.46	Yes	Adams et al., 2021	8565.5	2683	2364.51	584.5	722
18.0010	2018-03-28	Triticum aestivum	Gumasokhaka	Punakha	Bhutan	David Hodson	387.405	Yes	Adams et al., 2021	10934	4733	3487.99	547.5	286
16.0777	2016-12-05	Triticum aestivum	Unknown	Sinana	Ethiopia	Ayele Badebo and Bekele Abeyo	199.162	Yes	Adams et al., 2021	5633.5	2275.5	1163.25	296	580.958
16.0781	2016-12-05	Triticum aestivum	Unknown	Sinana	Ethiopia	Ayele Badebo and Bekele Abeyo	104.74	Yes	Adams et al., 2021	2580.5	853	530.001	131.5	104
15.0176	2015-05-25	Triticum aestivum	AC Superb	Merchouch	Morocco	Richard Oliver	175.56	Yes	Adams et al., 2021	5917.5	1916.5	1163.5	223	359
15.0177	2015-05-25	Triticum aestivum	Unknown	Merchouch	Morocco	Richard Oliver	142.642	Yes	Adams et al., 2021	3443	1023.5	644	117	140
15.0178	2015-05-25	Triticum aestivum	Unknown	Merchouch	Morocco	Richard Oliver	276.407	Yes	Adams et al., 2021	6209	1982.5	1478.2	333	853
15.0179	2015-05-25	Triticum aestivum	Trident	Merchouch	Morocco	Richard Oliver	4.61824	No	Adams et al., 2021	598.5	53	64.77	3	0
15.0180	2015-05-25	Triticum aestivum	Wilma	Merchouch	Morocco	Richard Oliver	126.728	Yes	Adams et al., 2021	7389	3596.5	1381.5	156.5	452
15.0651	2015/10	Triticum aestivum	Mace	Scadden	Australia	Belinda Cox	2.62624	No	Adams et al., 2021	211	31	32.2499	5.5	6
15.0652	2015/10	Triticum aestivum	Unknown	Scadden	Australia	Belinda Cox	2.81239	No	Adams et al., 2021	139	23	21.0053	5.5	5
15.0653	2015/10	Triticum aestivum	Unknown	Australia	Australia	Belinda Cox	0.415419	No	Adams et al., 2021	26.5	1	2.13121	0	0
16.0245	2016-04-04	Triticum aestivum	Unknown	Cropredy	UK	Matt Kerton	308.218	Yes	Adams et al., 2021	9740	4062	1661	266.5	3
17.0096	2017-03-21	Triticum aestivum	Victo	Wardington	UK	Matt Kerton	12.2819	No	Adams et al., 2021	1022	50	16.1264	5.5	0
17.0097	2017-03-21	Triticum aestivum	Unknown	Wardington	UK	Matt Kerton	29.5159	No	Adams et al., 2021	902	101.5	50.8905	7	0
17.0120	2017-04-24	Triticum aestivum	Victo	Wardington	UK	Matt Kerton	64.6678	Yes	Adams et al., 2021	2381	321.5	106.184	29	0
17.0121	2017-04-24	Triticum aestivum	Robigus	Wardington	UK	Matt Kerton	71.1734	Yes	Adams et al., 2021	1819.5	342	144.25	39.5	0.5
17.0136	2017-05-09	Triticum aestivum	LG Generation	Wardington	UK	Matt Kerton	104.404	Yes	Adams et al., 2021	2642	598	244.841	47	8
17.0137	2017-05-09	Triticum aestivum	RGT Universe	Wardington	UK	Matt Kerton	96.3579	Yes	Adams et al., 2021	1533	448	276.25	70	9
17.0138	2017-05-09	Triticum aestivum	Bennington	Wardington	UK	Matt Kerton	23.4865	No	Adams et al., 2021	1009	108	48.5001	6	0
17.0140	2017-05-09	Triticum aestivum	Gleam	Wardington	UK	Matt Kerton	136.674	Yes	Adams et al., 2021	3414.5	993	428.182	75.5	17
17.0142	2017-05-09	Triticum aestivum	KWS Lili	Wardington	UK	Matt Kerton	129.517	Yes	Adams et al., 2021	1827.5	518.5	360.07	108.5	33
17.0143	2017-05-09	Triticum aestivum	Shabras	Wardington	UK	Matt Kerton	151.968	Yes	Adams et al., 2021	2272.5	662	419.353	95	27
17.0122	2017-04-24	Triticum aestivum	Solstice	Wardington	UK	Matt Kerton	236.853	Yes	Adams et al., 2021	4641.5	947	701.749	112.5	8
17.0123	2017-04-24	Triticum aestivum	Claire	Wardington	UK	Matt Kerton	164.243	Yes	Adams et al., 2021	2238.5	580.5	443.5	81	16
17.0139	2017-05-09	Triticum aestivum	Graham	Wardington	UK	Matt Kerton	29.1436	No	Adams et al., 2021	878.5	110.5	84.9248	17	4
17.0141	2017-05-09	Triticum aestivum	Cougar	Wardington	UK	Matt Kerton	24.3673	No	Adams et al., 2021	831	79.5	49.4118	9	0
16.0747	2016-10-24	Triticum aestivum	Unknown	Pergamino	Argentina	Pablo Eduardo Campos	217.597	Yes	Adams et al., 2021	4992	1943	1186	217.5	361
16.0749	2016-10-24	Triticum aestivum	DM Fuste	Pergamino	Argentina	Pablo Eduardo Campos	239	Yes	Adams et al., 2021	7550	2676	2063.63	323	341
16.0750	2016-10-24	Triticum aestivum	Klein Lanza	Pergamino	Argentina	Pablo Eduardo Campos	100.193	Yes	Adams et al., 2021	3512.5	1459	628.25	105.5	190.29
16.0752	2016-10-25	Triticum aestivum	Unknown	Victoria	Argentina	Pablo Eduardo Campos	57.137	Yes	Adams et al., 2021	1424.5	622.5	256.5	45.5	112.432
16.0753	2016-10-27	Triticum aestivum	DM Algarrobo	Paran√°	Argentina	Pablo Eduardo Campos	209.369	Yes	Adams et al., 2021	6468.5	2708	1324.75	228.5	322.04
16.0754	2016-10-27	Triticum aestivum	Buck Claraz	Paran√°	Argentina	Pablo Eduardo Campos	54.013	Yes	Adams et al., 2021	1633	625	299.5	64.5	102.769
16.0755	2016-10-27	Triticum aestivum	DM Cambium	Paran√°	Argentina	Pablo Eduardo Campos	66.1884	Yes	Adams et al., 2021	1892	834	405.25	53.5	151.556
16.0756	2016-10-27	Triticum aestivum	DM Ceibo	Paran√°	Argentina	Pablo Eduardo Campos	20.4946	No	Adams et al., 2021	818.5	311.5	142.75	20	51.6667
16.0757	2016-10-27	Triticum aestivum	DM Fuste	Paran√°	Argentina	Pablo Eduardo Campos	187.218	Yes	Adams et al., 2021	5679.5	2630.5	1167.5	215	369.631
16.0758	2016-10-27	Triticum aestivum	Klein Le√≥n	Paran√°	Argentina	Pablo Eduardo Campos	172.491	Yes	Adams et al., 2021	4965	2431	927.25	178.5	333.462
16.0760	2016-10-27	Triticum aestivum	Unknown	Ca√±ada Rosquin	Argentina	Pablo Eduardo Campos	242.337	Yes	Adams et al., 2021	9538.5	3323.5	1944.75	308.5	590.555
16.0762	2016-10-28	Triticum aestivum	Unknown	Sancti Spiritu	Argentina	Pablo Eduardo Campos	294.704	Yes	Adams et al., 2021	9158.5	3715	2185.75	366	345.189
16.0763	2016-11-11	Triticum aestivum	Morocco	Bordenave	Argentina	Pablo Eduardo Campos	120.982	Yes	Adams et al., 2021	5861	2245	1104.5	98.5	120
16.0767	2016-11-17	Triticum aestivum	DM Algarrobo	Anguil	Argentina	Pablo Eduardo Campos	151.449	Yes	Adams et al., 2021	5449	2214	1235	172.5	180.196
16.0768	2016-12-05	Triticum aestivum	DM Ceibo	La Dulce	Argentina	Pablo Eduardo Campos	288.897	Yes	Adams et al., 2021	8365.5	2242	1835	346	593
16.0769	2016-12-06	Triticum aestivum	DM Ceibo	Balcarce	Argentina	Pablo Eduardo Campos	246.717	Yes	Adams et al., 2021	5866	1838	1370	301.5	627.829
16.0882	2016-08-25	Triticum aestivum	Ogolcho	Arsi Robe	Ethiopia	EIAR Kulumsa ARC	339.405	Yes	Adams et al., 2021	9977	3707.5	2811.89	570.5	506
16.0884	2016-10-26	Triticum aestivum	Simba	Arsi Robe	Ethiopia	EIAR Kulumsa ARC	243.571	Yes	Adams et al., 2021	6768.5	2060	1745.75	428.5	261
16.0885	2016-08-27	Triticum aestivum	Hidase	Bekoji	Ethiopia	EIAR Kulumsa ARC	287.178	Yes	Adams et al., 2021	8663.5	3065.5	2224.25	452.171	403
16.0886	2016-08-30	Triticum aestivum	Dandaa	Kulumsa	Ethiopia	EIAR Kulumsa ARC	250.496	Yes	Adams et al., 2021	7889	2811	1927.75	391	422
16.0889	2016-08-31	Triticum aestivum	Pavon-F-76	Assasa	Ethiopia	EIAR Kulumsa ARC	347.68	Yes	Adams et al., 2021	9973	4002.5	2621.51	498	571
16.0322	2016-05-23	Triticum aestivum	Amplify	Spalding	UK	Charlotte Hayes	25.5092	Yes	Adams et al., 2021	2062	151.5	70.4999	9.5	20
17.0264	2017-06-19	Triticum aestivum	Apache	Lincolnshire	UK	Charlotte Hayes	215.135	Yes	Adams et al., 2021	4483.5	1269.5	796.5	186	118
17.0265	2017-06-23	Triticum aestivum	Robigus	Lincolnshire	UK	Charlotte Hayes	309.179	Yes	Adams et al., 2021	6512	1445.5	1015.75	619.5	360
17.0266	2017-06-23	Triticum aestivum	Warrior	Lincolnshire	UK	Charlotte Hayes	210.098	Yes	Adams et al., 2021	4287.5	1030	666.001	252.5	185
17.0267	2017-06-23	Triticum aestivum	Claire	Lincolnshire	UK	Charlotte Hayes	125.818	Yes	Adams et al., 2021	2459.5	667	434.448	148.5	15
17.0271	2017-06-23	Triticum aestivum	Solstice	Lincolnshire	UK	Charlotte Hayes	96.1722	Yes	Adams et al., 2021	2203	472	295.25	135	104
17.0272	2017-06-23	Triticum aestivum	Victo	Lincolnshire	UK	Charlotte Hayes	335.304	Yes	Adams et al., 2021	7943	2325	1301.5	490.152	597
16.0334	2016-05-23	Triticum aestivum	KWS Gator	Honingham	UK	Frontier	195.78	Yes	Adams et al., 2021	6246	1965	1250.5	204.5	103
16.0382	2016-05-31	Triticum aestivum	Spyder	East Yorkshire	UK	Frontier	35.9297	No	Adams et al., 2021	602	291.5	66	12.5	0
17.0099	2017-04-03	Triticum aestivum	Reflection	Ledbury	UK	Frontier	9.51741	No	Adams et al., 2021	204.5	99.5	43.2501	12	1.5
17.0274	2017-06-23	Triticum aestivum	Bennington	Honingham	UK	Frontier	33.3452	No	Adams et al., 2021	619	102	63.2501	20.5	1
16.0265	2016-04-28	Triticum aestivum	KWS Kerrin	Wansford	UK	Frontier	187.629	Yes	Adams et al., 2021	3389	1767	796.039	219.5	0
17.0092	2017-03-10	Triticum aestivum	Reflection	Nassington	UK	Frontier	265.984	Yes	Adams et al., 2021	4026	1191	929.361	162	51
17.0147	2017-05-16	Triticum aestivum	Reflection	Great Ayton	UK	Frontier	12.6449	No	Adams et al., 2021	276.5	75	71.9999	11	13
15.0009	2015-05-04	Triticum aestivum	Unknown	Ramot Menashe	Israel	Udi Meidan	187.476	Yes	Adams et al., 2021	6405	2232.5	1565.5	252.5	948
15.0011	2015-05-04	Triticum aestivum	Unknown	Beeri	Israel	Udi Meidan	112.188	Yes	Adams et al., 2021	3736.5	1406.5	717.25	141	394
15.0012	2015-05-04	Triticum aestivum	Unknown	Nahal Shikma	Israel	Udi Meidan	162.695	Yes	Adams et al., 2021	4659	1661	903.25	180	587
15.0013	2015-05-04	Triticum aestivum	Unknown	Yad Mordechai	Israel	Udi Meidan	222.764	Yes	Adams et al., 2021	9912	3961.5	1683.75	258.5	681
17.0575	2017-10-27	Triticum aestivum	Unknown	Arias	Argentina	Pablo Eduardo Campos	224.756	Yes	Adams et al., 2021	5474	2357	1326.5	232	368.975
17.0580	2017-11-14	Triticum aestivum	DM Fuste	Chacabuco	Argentina	Pablo Eduardo Campos	199.452	Yes	Adams et al., 2021	3409	979	941.251	240.5	522
17.0584	2017-12-04	Triticum aestivum	DM Ceibo	La Dulce	Argentina	Pablo Eduardo Campos	196.013	Yes	Adams et al., 2021	4609.5	1436.5	1289.6	265	244
17.0585	2017-12-05	Triticum aestivum	SY300	Balcarce	Argentina	Pablo Eduardo Campos	321.091	Yes	Adams et al., 2021	6351.5	1947	2048	393.5	671
17.0586	2017-11-21	Triticum aestivum	SY110	Bordenave	Argentina	Pablo Eduardo Campos	215.05	Yes	Adams et al., 2021	6300.5	2243	1700.5	300	321.467
17.0588	2017-11-21	Triticum durum	Topacio	Bordenave	Argentina	Pablo Eduardo Campos	18.3314	Yes	Adams et al., 2021	2163	299	220.035	0.5	0
17.0590	2017-11-23	Triticum aestivum	DM Ceibo	Pergamino	Argentina	Pablo Eduardo Campos	247.622	Yes	Adams et al., 2021	5638	2334.5	1752.25	355	545
17.0591	2017-11-23	Triticum aestivum	DM Algarrobo	Pergamino	Argentina	Pablo Eduardo Campos	297.53	Yes	Adams et al., 2021	6434.5	3007	1787.5	342.5	594.562
15.0070	2015-05-06	Triticum aestivum	Unknown	Rimski ≈†anƒçevi	Serbia	Aleksandar Vojisavljevic	112.503	Yes	Adams et al., 2021	4323.5	1122	917.082	177	352
15.0072	2015-05-06	Triticum aestivum	Unknown	Rimski ≈†anƒçevi	Serbia	Aleksandar Vojisavljevic	134.048	Yes	Adams et al., 2021	4412.5	1337	931	190.5	521
15.0073	2015-05-07	Triticum aestivum	Zvezdana	Rimski ≈†anƒçevi	Serbia	Aleksandar Vojisavljevic	124.624	Yes	Adams et al., 2021	4211.5	1775	876.001	128	405
15.0075	2015-05-07	Triticum aestivum	Zvezdana	Krƒçedin	Serbia	Aleksandar Vojisavljevic	144.844	Yes	Adams et al., 2021	4596.5	1510	1044.5	188.5	248
17.0245	2017-05-20	Triticum aestivum	Zvezdana	Konak	Serbia	Radivoje Jevtiƒá	115.011	Yes	Adams et al., 2021	1812.5	883	519	67	285
17.0255	2017-05-17	Triticum aestivum	Sremica	Rimski ≈†anƒçevi	Serbia	Radivoje Jevtiƒá	110.045	Yes	Adams et al., 2021	2682.5	1074.5	624.75	128	358
17.0256	2017-05-17	Triticum aestivum	Nizija	Rimski ≈†anƒçevi	Serbia	Radivoje Jevtiƒá	27.1336	No	Adams et al., 2021	700.5	165	145.75	27.5	30
17.0257	2017-05-17	Triticum aestivum	MV-14	Rimski ≈†anƒçevi	Serbia	Radivoje Jevtiƒá	76.0338	Yes	Adams et al., 2021	1761.5	516.5	381.742	78	158
15.0192	2015-06-08	Triticum aestivum	Unknown	Norwich	UK	Clare Lewis	319.958	Yes	Adams et al., 2021	9246.5	4002.5	2267.5	550.5	549
14.0106	2014-06-13	Triticum aestivum	Kranich	Morley (Norfolk)	UK	James Brown	108.958	No	Adams et al., 2021	113.5	94.5	132.999	127.5	58
17.0010	2017-05-10	Triticum aestivum	Unknown	Morley (Norfolk)	UK	Clare Lewis	419.96	Yes	Adams et al., 2021	16132	5284	4186.75	710.5	905.718
17.0020	2017-05-25	Triticum aestivum	EW4038	Morley (Norfolk)	UK	Clare Lewis	236.239	Yes	Adams et al., 2021	6085.5	1844	1660	331.5	69
Sol 27.6.18	2018-06-27	Triticum aestivum	Solstice	Morley (Norfolk)	UK	Clare Lewis	147.656	Yes	Adams et al., 2021	5535.5	1940	1193	230	0.5
14.0272	2014-10-16	Triticum aestivum	KS Mwamba	MauNarok	Kenya	Ruth Wanyera	181.993	Yes	Adams et al., 2021	4371.5	2868.5	1348.25	130.5	384
14.0274	2014-10-16	Triticum aestivum	Kwale	MauNarok	Kenya	Ruth Wanyera	172.655	Yes	Adams et al., 2021	3777.5	1987.5	1213.5	192.5	351.378
14.0275	2014-12-08	Triticum aestivum	NJRBW2	Mau Summit	Kenya	Ruth Wanyera	230.246	Yes	Adams et al., 2021	4991	2625.5	1430	229.5	326
14.0277	2014-12-10	Triticum aestivum	Robin	Judea	Kenya	Ruth Wanyera	234.877	Yes	Adams et al., 2021	5699	2956	1736.5	259.5	487
17.0456	2017-05-11	Triticum aestivum	Unknown	Kenya	Kenya	Ruth Wanyera	250.534	Yes	Adams et al., 2021	6400	2635.5	2081.25	374.5	800
17.0464	2017-06-28	Triticum aestivum	Unknown	Narok	Kenya	Ruth Wanyera	356.3	Yes	Adams et al., 2021	9797	2582.5	2013.88	697	424
17.0469	2017-07-27	Triticum aestivum	KS Mwamba	Ngenia	Kenya	Ruth Wanyera	335.103	Yes	Adams et al., 2021	7250	3418.5	2142.25	374	791
17.0474	2017-08-01	Triticum aestivum	NJRBW2	Kenya	Kenya	Ruth Wanyera	155.185	Yes	Adams et al., 2021	4228.5	1760	1022.25	177.5	385
17.0477	2017-09-07	Triticum aestivum	Unknown	Kikapu	Kenya	Ruth Wanyera	212.788	Yes	Adams et al., 2021	7211.5	2622	1816.19	324.5	441
17.0479	2017-09-11	Triticum aestivum	NJRBW2	Ngecha	Kenya	Ruth Wanyera	340.643	Yes	Adams et al., 2021	9319	3475.5	2506.46	391.608	1393
17.0480	2017-09-19	Triticum aestivum	NJRBW2	Cheptiret	Kenya	Ruth Wanyera	92.3924	Yes	Adams et al., 2021	2983	1162.5	640.75	94.5	327
17.0481	2017-09-21	Triticum aestivum	Unknown	Kenya	Kenya	Ruth Wanyera	248.838	Yes	Adams et al., 2021	7279.5	2693	1873.75	342	380
17.0482	2017-09-22	Triticum aestivum	Unknown	Moiben	Kenya	Ruth Wanyera	185.26	Yes	Adams et al., 2021	5463.5	2018.5	1486.75	254.5	358
17.0484	2017-11-02	Triticum aestivum	NJRBW2	Siwot Keringet	Kenya	Ruth Wanyera	211.524	Yes	Adams et al., 2021	7825.5	2520.5	1821.25	241.5	542
15.0022	2015-05-07	Triticum aestivum	KWS Loft	Wetze	Germany	Nina Pfeiffer and Hendrik Ebbighausen	352.432	Yes	Adams et al., 2021	11667	4873	3306.44	627	1120.27
15.0023	2015-05-07	Triticum aestivum	JB Asano	Wetze	Germany	Nina Pfeiffer and Hendrik Ebbighausen	280.289	Yes	Adams et al., 2021	8212	3394	2349	380.5	1280
15.0108	2015-05-19	Triticum aestivum	Modern	Proviseux	France	Momont Philippe	170.817	Yes	Adams et al., 2021	5563.5	2439.5	1650.23	288.5	782
15.0109	2015-05-19	Triticum aestivum	Hywin	Proviseux	France	Momont Philippe	174.685	Yes	Adams et al., 2021	7320.5	3411.5	1837.25	275	550
15.0110	2015-05-19	Triticum aestivum	Modern	Meurchin	France	Momont Philippe	7.44183	No	Adams et al., 2021	299.5	156	53.0001	10.5	25
15.0139	2015-05-18	Triticum aestivum	JB Asano	Wohlde	Germany	KWS Lochow	167.869	Yes	Adams et al., 2021	4426.5	1378.5	813.75	241	679
15.0140	2015-05-18	Triticum aestivum	KWS Loft	Wohlde	Germany	KWS Lochow	396.464	Yes	Adams et al., 2021	15645.5	5144.5	3294.81	499.5	661
15.0208	2015-05-18	Triticum aestivum	JB Asano	Selingenstadt	Germany	Judith Manger	283.291	Yes	Adams et al., 2021	9613.5	3351	2169.75	374	858
15.0209	2015-05-18	Triticum aestivum	KWS Loft	Selingenstadt	Germany	Judith Manger	191.809	Yes	Adams et al., 2021	5984.5	1993.5	1273.5	235	543
15.0231	2015-06-01	Triticum aestivum	Cordiale	Newton	UK	Jacob Lage	143.602	Yes	Adams et al., 2021	4636.5	1510.5	943.999	181.5	350.791
15.0242	2015	Triticum aestivum	Ripper	Momont	France	KWS Mormont	192.835	Yes	Adams et al., 2021	7870	2488.5	1779.74	267.5	379.567
15.0245	2015	Triticum aestivum	Recital	Momont	France	KWS Mormont	117.415	Yes	Adams et al., 2021	4853.5	1702.5	1003.48	156.5	272
15.0405	2015-06-25	Triticum aestivum	Cougar	Melton Mowbray	UK	John Rides	58.3193	Yes	Adams et al., 2021	2279	983.5	474.25	69	136
15.0407	2015-06-25	Triticum aestivum	Cordiale	Melton Mowbray	UK	John Rides	29.4726	Yes	Adams et al., 2021	1337	616	249.25	27.5	79
15.0408	2015-06-25	Triticum aestivum	Reflection	Melton Mowbray	UK	John Rides	20.8151	No	Adams et al., 2021	726.5	258	126.25	24	34
16.0121	2016-03-19	Triticum aestivum	Unknown	Newton	UK	Jacob Lage	240.797	Yes	Adams et al., 2021	6941.5	2736.5	1553.25	280.5	75
16.0122	2016-03-19	Triticum aestivum	Unknown	Newton	UK	Jacob Lage	344.387	Yes	Adams et al., 2021	10268	5256	2691.1	559.5	1026
16.0604	2016-06-08	Triticum aestivum	Reflection	Fowlmere	UK	KWS	352.353	Yes	Adams et al., 2021	11581	3970.5	2504.75	607	89
16.0605	2016-06-08	Triticum aestivum	Unknown	Allonnes	France	KWS	294.142	Yes	Adams et al., 2021	13341	4357.5	2212.88	470.5	367
16.0608	2016-06-08	Triticum aestivum	Unknown	Allonnes	France	KWS	226.052	Yes	Adams et al., 2021	8649.5	2623.5	1729.75	315	435
16.0647	2016-06-16	Triticum aestivum	Unknown	Northeim	Germany	KWS	76.439	Yes	Adams et al., 2021	2018	1305	406.902	79.5	213
15.0080	2015-05-07	Triticum aestivum	Ohio	√ñsterlen	Sweden	Tina Henriksson	0.498959	No	Adams et al., 2021	128.5	4.5	2.25	2	1
15.0082	2015-05-07	Triticum aestivum	Sj8547301	√ñsterlen	Sweden	Tina Henriksson	0.425733	No	Adams et al., 2021	26.5	10.5	3	0.5	0.5
16.0184	2016-05-26	Triticum aestivum	Hereford	Sval√∂v	Sweden	Tina Henriksson	130.901	Yes	Adams et al., 2021	3833	1038.5	589.751	110.5	122
16.0191	2016-06-14	Triticum aestivum	Elixer	Sval√∂v	Sweden	Tina Henriksson	1.1526	No	Adams et al., 2021	166.5	10.5	7.75	1.5	0
16.0220	2016-06-17	Triticum aestivum	Norin	Sval√∂v	Sweden	Tina Henriksson	33.3313	No	Adams et al., 2021	658.5	214	125.5	28.5	79
16.0526	2016-06-17	Triticum aestivum	RGT Reform	Borrby	Sweden	Tina Henriksson	1.39644	No	Adams et al., 2021	110	11.5	11.75	1	0
17.0032	2017-06-02	Triticum aestivum	Kranich	Sval√∂v	Sweden	Tina Henriksson	55.6765	Yes	Adams et al., 2021	1527.5	792	386.5	53	81
15.0055	2015-04-30	Triticum aestivum	Califa Sur	Jerez	Spain	Manuel Infantes	261.413	Yes	Adams et al., 2021	7393	1942.5	2011.5	418.5	474
15.0057	2015-04-28	Triticum aestivum	Alkimides	Santa Cruz de Tenerife	Spain	Manuel Infantes	231.659	Yes	Adams et al., 2021	6366	2143	1585.25	362.5	348
15.0058	2015-04-28	Triticum aestivum	Unknown	Santa Cruz de Tenerife	Spain	Manuel Infantes	188.884	Yes	Adams et al., 2021	5095	1774	1413.5	218	286
15.0060	2015-05-08	Triticum aestivum	Nogal	Elorz	Spain	Enrique S√°nchez-Monge	204.205	Yes	Adams et al., 2021	5485	1958	1406.25	311.5	572
15.0061	2015-05-08	Triticum aestivum	Camargo	Elorz	Spain	Enrique S√°nchez-Monge	252.79	Yes	Adams et al., 2021	8508.5	3124.5	1925.71	373.5	991
15.0063	2015-05-08	Triticum durum	Avispa	Medigorr√≠a	Spain	Enrique S√°nchez-Monge	55.2766	Yes	Adams et al., 2021	1999.5	621.5	379	84.5	166
15.0085	2015-05-15	Triticum aestivum	Tilman	Hrubƒçice	Czechia	Tom√°≈° Nov√°ƒçek	284.683	Yes	Adams et al., 2021	9024	4164	2375.45	383.5	1095
15.0087	2015-05-15	Triticum aestivum	RGT Matahari	Hrubƒçice	Czechia	Tom√°≈° Nov√°ƒçek	91.3637	Yes	Adams et al., 2021	4207	1912.5	1006.5	133.5	324
15.0341	2015-07-06	Triticum aestivum	Invicta	Osgodby	UK	Paul Fenwick	139.6	Yes	Adams et al., 2021	4541.5	1690	847.274	205.5	2.83333
15.0342	2015-07-06	Triticum aestivum	Kranich	Osgodby	UK	Paul Fenwick	60.66	Yes	Adams et al., 2021	2422.5	1319.5	430.5	76.5	298
15.0343	2015-07-06	Triticum aestivum	Unknown	Osgodby	UK	Paul Fenwick	76.8434	Yes	Adams et al., 2021	2203.5	919	416.588	88.5	313
15.0344	2015-07-06	Triticum aestivum	Tulsa	Osgodby	UK	Paul Fenwick	105.257	Yes	Adams et al., 2021	3354.5	1874.5	659.5	165	12
15.0424	2015-07-16	Triticum aestivum	Unknown	Rothwell (Lincolnshire)	UK	Paul Fenwick	176.514	Yes	Adams et al., 2021	5968.5	2119.5	1252.87	266.5	454
16.0093	2016-05-25	Triticum aestivum	Altamira	Burgos	Spain	Isabel Torr√≥ Torr√≥	342.643	Yes	Adams et al., 2021	9808	4557.5	2350.54	491	1485.95
16.0094	2016-05-25	Triticum aestivum	CCB-Ingenio	Burgos	Spain	Isabel Torr√≥ Torr√≥	252.739	Yes	Adams et al., 2021	9446.5	3914	2237.25	593.5	605
16.0105	2016-04-28	Triticum aestivum	JING9428	C√≥rdoba	Spain	Maria Lumbreras	206.574	Yes	Adams et al., 2021	6979	2502.5	1652	416.5	544
16.0106	2016-04-28	Triticum aestivum	LCS Atomo	C√≥rdoba	Spain	Maria Lumbreras	435.015	Yes	Adams et al., 2021	9118	3700.5	2333.92	607	2008
16.0108	2016-04-23	Triticum aestivum	Guadalete	Las Cabezas de San Juan	Spain	Maria Lumbreras	53.7334	Yes	Adams et al., 2021	1634	869.5	343.75	44.5	114
16.0110	2016-05-17	Triticum durum	Blanco	C√≥rdoba	Spain	Maria Lumbreras	258.942	Yes	Adams et al., 2021	7143.5	4095	1303.5	738.5	722
16.0162	2016-06-02	Triticum aestivum	Unknown	Odessa	Ukraine	Mike Taylor	73.8801	Yes	Adams et al., 2021	3930	1357.5	573.999	150	246
16.0215	2016-06-27	Triticum aestivum	Unknown	Hrubƒçice	Czechia	Tom√°≈° Nov√°ƒçek	232.604	Yes	Adams et al., 2021	4990	2024	1167.87	277	1032
16.0216	2016-06-27	Triticum aestivum	Unknown	Hrubƒçice	Czechia	Tom√°≈° Nov√°ƒçek	134.091	Yes	Adams et al., 2021	4085	2112	849.999	142.5	473
16.0217	2016-06-27	Triticum aestivum	Unknown	Hrubƒçice	Czechia	Tom√°≈° Nov√°ƒçek	167.785	Yes	Adams et al., 2021	5945	2326.5	1443.24	422	736.98
16.0474	2016-06-10	Triticum aestivum	Hereford	Rothwell (Lincolnshire)	UK	Paul Fenwick	101.753	Yes	Adams et al., 2021	1815.5	747	300.75	38	2
16.0475	2016-06-10	Triticum aestivum	Hereford	Rothwell (Lincolnshire)	UK	Paul Fenwick	97.5952	Yes	Adams et al., 2021	3539.5	1719	721.751	93.5	17
16.0476	2016-06-10	Triticum aestivum	Hereford	Rothwell (Lincolnshire)	UK	Paul Fenwick	128.796	Yes	Adams et al., 2021	2092.5	1091	430.75	111.5	7
16.0485	2016-06-21	Triticum aestivum	Invicta	Rothwell (Lincolnshire)	UK	Paul Fenwick	239.534	Yes	Adams et al., 2021	7252.5	2384.5	1685.25	360	67
16.0486	2016-06-21	Triticum aestivum	Warrior	Rothwell (Lincolnshire)	UK	Paul Fenwick	208.52	Yes	Adams et al., 2021	8179	2993.5	1656.5	290.5	1036
16.0488	2016-06-21	Triticum aestivum	Apache	Rothwell (Lincolnshire)	UK	Paul Fenwick	203.308	Yes	Adams et al., 2021	6876.5	1924.5	1339	354	644
16.0489	2016-06-21	Triticum aestivum	KWS Target	Rothwell (Lincolnshire)	UK	Paul Fenwick	163.406	Yes	Adams et al., 2021	4823.5	1489.5	846.999	298	35
16.0494	2016-06-23	Triticum aestivum	Zulu	Wolferton	UK	Darryl Playford	70.3849	Yes	Adams et al., 2021	1831	311	253.25	52	11
16.0498	2016-06-23	Triticum aestivum	KWS Kerrin	Wolferton	UK	Darryl Playford	74.1395	Yes	Adams et al., 2021	1872	408	300	48.5	6
16.0500	2016-06-23	Triticum aestivum	Relay	Wolferton	UK	Darryl Playford	5.97421	No	Adams et al., 2021	143	19	14	4	0
16.0501	2016-06-23	Triticum aestivum	Britannia	Wolferton	UK	Darryl Playford	36.5336	No	Adams et al., 2021	942.5	179.5	101.25	15	11
16.0503	2016-06-23	Triticum aestivum	RGT Conversion	Wolferton	UK	Darryl Playford	4.75612	No	Adams et al., 2021	116.5	18.5	8.75	1.5	6
16.0508	2016-06-23	Triticum aestivum	KWS Santiago	Wolferton	UK	Darryl Playford	76.7109	Yes	Adams et al., 2021	1688.5	325.5	298.25	55	340
16.0559	2016-07-15	Triticum aestivum	Skyfall	Rothwell (Lincolnshire)	UK	Paul Fenwick	17.1243	Yes	Adams et al., 2021	936	441	149.75	20	46
16.0576	2016-07-27	Triticum aestivum	Britannia	Rothwell (Lincolnshire)	UK	Paul Fenwick	184.917	Yes	Adams et al., 2021	8022	3680.5	1392.14	374	99
16.0577	2016-07-27	Triticum aestivum	Myriad	Rothwell (Lincolnshire)	UK	Paul Fenwick	183.356	Yes	Adams et al., 2021	5702.5	2645.5	1143.25	294	81
16.0586	2016-04-04	Triticum aestivum	Victo	Bouglainval	France	Sejir Chaough	485.005	Yes	Adams et al., 2021	13359	6650	3863.38	762.5	796.708
16.0587	2016-04-04	Triticum aestivum	Victo	Bouglainval	France	Sejir Chaough	360.592	Yes	Adams et al., 2021	14063.5	5776.5	3399.12	823	1775.08
17.0115	2017-04-13	Triticum aestivum	Reflection	Wolferton	UK	Limagrain	367.839	Yes	Adams et al., 2021	10115	3419.5	2117.5	388.5	43
17.0116	2017-04-13	Triticum aestivum	Cordiale	Wolferton	UK	Limagrain	458.252	Yes	Adams et al., 2021	13009.5	4748	2323.75	330.5	11
17.0243	2017-04-26	Triticum aestivum	Nogal	C√≥rdoba	Spain	Manuel Infantes	152.391	Yes	Adams et al., 2021	3612	1553.5	747	150	493
17.0244	2017-05-23	Triticum durum	Unknown	C√≥rdoba	Spain	Manuel Infantes	113.607	Yes	Adams et al., 2021	2316	986.5	485.971	88	77
17.0487	2017-08-29	Triticum aestivum	Unknown	Saskatoon	Canada	Jason	217.556	Yes	Adams et al., 2021	3858.5	1411.5	1132	258	506
16.0491	2016-06-21	Triticum aestivum	LGW 110	Rothwell (Lincolnshire)	UK	Paul Fenwick	129.932	Yes	Adams et al., 2021	3820	1302	797	94.5	502.51
17.0024	2017-06-02	Triticum aestivum	Unknown	Hnƒõvƒçeves	Czechia	Tom√°≈° Nov√°ƒçek	112.213	Yes	Adams et al., 2021	3412	1531	799.751	118	178
17.0025	2017-06-02	Triticum aestivum	Elan	Hnƒõvƒçeves	Czechia	Tom√°≈° Nov√°ƒçek	301.503	Yes	Adams et al., 2021	10886	4631.5	2710.25	364.5	366
17.0026	2017-06-02	Triticum aestivum	Unknown	Hnƒõvƒçeves	Czechia	Tom√°≈° Nov√°ƒçek	64.6697	Yes	Adams et al., 2021	2596	625	629.251	87.5	98
17.0027	2017-06-02	Triticum aestivum	JB Asano	Hnƒõvƒçeves	Czechia	Tom√°≈° Nov√°ƒçek	200.048	Yes	Adams et al., 2021	5317.5	1877.5	1376.5	215.5	268
17.0114	2017-04-13	Triticum aestivum	Myriad	Wolferton	UK	Limagrain	322.566	Yes	Adams et al., 2021	10811.5	3109	1942.25	244	26.5714
14.0131	2014-06-18	Triticum aestivum	Solstice	Wolferton	UK	NIAB	3.51618	No	Adams et al., 2021	292	19.5	9.5	2	0
14.0162	2014-01-23	Triticum aestivum	Timber	Caythorpe	UK	NIAB	197.138	Yes	Adams et al., 2021	4415.5	1544.5	965.751	164	7
14.0171	2014-05-16	Triticum aestivum	KWS Kielder	Telford	UK	NIAB	72.666	Yes	Adams et al., 2021	1310.5	164.5	158.5	22	9
15.0020	2014-12-11	Triticum aestivum	Unknown	UK	UK	NIAB	255.724	Yes	Adams et al., 2021	6960	2880.5	1601.94	242.5	626
15.0034	2015-04-17	Triticum aestivum	Evolution	Bury St Edmunds	UK	Amelia Hubbard	406.858	Yes	Adams et al., 2021	10309	3713	2040.57	360.5	1500
15.0648	2016-03-02	Triticum aestivum	Victo	Cambridge	UK	NIAB	324.737	Yes	Adams et al., 2021	10605.5	4336.5	2409.25	858.5	981
15.0649	2016-03-02	Triticum aestivum	Victo	Cambridge	UK	NIAB	375.096	Yes	Adams et al., 2021	14972	5179	3724.5	712.5	1081.86
16.0019	2016-02-10	Triticum aestivum	Unknown	Unknown	Unknown	NIAB	359.142	Yes	Adams et al., 2021	15077	4987.5	3451.24	604.5	906
16.0302	2016-05-18	Triticum aestivum	Monterey	Crabbs Green	UK	M. Paterson	217.491	Yes	Adams et al., 2021	5707	1396	1196.95	188.5	63
16.0392	2016-06-06	Triticum aestivum	Scout	Cambridge	UK	Amelia Hubbard	126.257	Yes	Adams et al., 2021	3303.5	1202	637.501	116.5	51
16.0397	2016-06-06	Triticum aestivum	Icon	Cambridge	UK	Amelia Hubbard	142.587	Yes	Adams et al., 2021	3616.5	1217.5	728.251	142	53
16.0398	2016-06-06	Triticum aestivum	KWS Croft	Cambridge	UK	Amelia Hubbard	165.065	Yes	Adams et al., 2021	4439.5	1676.5	904.501	183.5	85
16.0401	2016-06-06	Triticum aestivum	RGT Marlborough	Cambridge	UK	Amelia Hubbard	326.13	Yes	Adams et al., 2021	7518	3942	1712.9	423.5	0
16.0463	2016-06-07	Triticum aestivum	JB Diego	Coates (Peterborough)	UK	Richard Overthrow	118.223	Yes	Adams et al., 2021	2650.5	627.5	354.884	78	13
17.0093	2017-03-15	Triticum aestivum	Vuka	Cambridgeshire	UK	Amelia Hubbard	306.926	Yes	Adams et al., 2021	7034	3106.5	1944.29	300	156
17.0100	2017-04-05	Triticum aestivum	Talon	Cambridgeshire	UK	Amelia Hubbard	371.111	Yes	Adams et al., 2021	11527	4456.5	2611.9	425.5	177
17.0133	2017-05-09	Triticum aestivum	RGT Knightsbridge	Cambridgeshire	UK	Amelia Hubbard	100.016	Yes	Adams et al., 2021	2443.5	1012.5	562.999	129.5	38
16.0243	2016-03-23	Triticum aestivum	Myriad	Cambridge	UK	Bill Clark	132.79	Yes	Adams et al., 2021	2961	1128.5	904.25	156	58
16.0301	2016-05-18	Triticum aestivum	Invicta	Tye Green	UK	M. Paterson	304.289	Yes	Adams et al., 2021	7123	2263.5	1237.75	255	116
17.0119	2017-04-21	Triticum aestivum	Cordiale	Herne Bay	UK	Bill C.	233.542	Yes	Adams et al., 2021	4639	2332	1386.35	238.5	473.543
17.0166	2017-06-08	Triticum aestivum	Belgrade	High Legh	UK	Cathy Johnson	13.0174	No	Adams et al., 2021	584.5	67.5	23.75	7	1
16.0746	2016-10-24	Triticum aestivum	Baguette 601	Pergamino	Argentina	Pablo Eduardo Campos	166.425	Yes	Adams et al., 2021	5044	2089	1349.75	164	240
16.0748	2016-10-24	Triticum aestivum	DM Cambium	Pergamino	Argentina	Pablo Eduardo Campos	178.362	Yes	Adams et al., 2021	5201	1991	1174	147	426.614
16.0751	2016-10-24	Triticum aestivum	DM Algarrobo	Pergamino	Argentina	Pablo Eduardo Campos	214.869	Yes	Adams et al., 2021	7142.5	2668	1839.92	225	379
16.0761	2016-10-28	Triticum aestivum	DM Algarrobo	Marcos Ju√°rez	Argentina	Pablo Eduardo Campos	176.473	Yes	Adams et al., 2021	4539	1896	1040.25	187.5	130.508
16.0765	2016-11-16	Triticum aestivum	DM Fuste	Placita	Argentina	Pablo Eduardo Campos	371.077	Yes	Adams et al., 2021	10231.5	4409	2447.75	454	694.93
16.0766	2016-11-16	Triticum aestivum	Unknown	Trenque Lauquen	Argentina	Pablo Eduardo Campos	330.924	Yes	Adams et al., 2021	8731.5	3093	2221.66	372	607.2
14.0053	2014-07-04	Triticum aestivum	Unknown	Silstedt	Germany	Ruth Bryant	242.507	Yes	Adams et al., 2021	5126.5	1360.5	1106	317.5	517.073
14.0054	2014-06-26	Triticum aestivum	Robigus	Louville	France	Ruth Bryant	146.124	Yes	Adams et al., 2021	3886	940.5	839.343	167.5	186
14.0058	2014-06-26	Triticum aestivum	Warrior	Louville	France	Ruth Bryant	117.555	Yes	Adams et al., 2021	4154.5	1091	926.5	154.5	213
15.0088	2015-05-18	Triticum aestivum	KWS Sterling	Louville	France	Ruth Bryant	149.675	Yes	Adams et al., 2021	7715	3213.5	1608.5	215	600
15.0089	2015-05-18	Triticum aestivum	Amplify	Louville	France	Ruth Bryant	100.079	Yes	Adams et al., 2021	4652.5	2111.5	849.25	116.5	374
15.0090	2015-05-18	Triticum aestivum	Ionesco	Louville	France	Ruth Bryant	70.3937	Yes	Adams et al., 2021	3118	1304	584.75	73	234
15.0091	2015-05-18	Triticum aestivum	Solstice	Louville	France	Ruth Bryant	1.58111	No	Adams et al., 2021	47.5	14	12.0209	0	2
15.0094	2015-05-18	Triticum aestivum	Altigo	Louville	France	Ruth Bryant	123.215	Yes	Adams et al., 2021	5892	2005	1115.25	177.927	574.78
15.0096	2015-05-18	Triticum aestivum	RGT Castelno	Louville	France	Ruth Bryant	163.211	Yes	Adams et al., 2021	6882.5	2813	1323.75	284	523
15.0097	2015-05-18	Triticum aestivum	Ethic	Louville	France	Ruth Bryant	125.815	Yes	Adams et al., 2021	4850	1623	1056	207	359
15.0166	2015-05-20	Triticum aestivum	Gordian	Branisovice	Czechia	Jan Paner	282.132	Yes	Adams et al., 2021	11885	4073	2964.64	445	1050
15.0167	2015-05-20	Triticum aestivum	RGT Matahari	Branisovice	Czechia	Jan Paner	353.754	Yes	Adams et al., 2021	10887	3441	2663.25	463.5	869
15.0168	2015-05-20	Triticum aestivum	Bohemia	Branisovice	Czechia	Jan Paner	337.047	Yes	Adams et al., 2021	10107	3224	2754.5	649.5	1041.06
15.0169	2015-05-20	Triticum aestivum	Brokat	Branisovice	Czechia	Jan Paner	365.017	Yes	Adams et al., 2021	14813	5221.5	3460.99	606	1036
15.0170	2015-05-20	Triticum aestivum	Turandot	Branisovice	Czechia	Jan Paner	330.009	Yes	Adams et al., 2021	9922.5	3357	2591.75	461	1248
16.0037	2016-04-14	Triticum durum	Unknown	Montbartier	France	Maxion Chapus	313.348	Yes	Adams et al., 2021	6612	2068	2044.25	785	331
16.0038	2016-04-14	Triticum durum	Unknown	Montbartier	France	Maxion Chapus	263.965	Yes	Adams et al., 2021	12114	3865	2397.23	428.5	704.183
16.0202	2016-06-17	Triticum aestivum	Cassius	Ickleton	UK	Ruth Bryant	92.9395	Yes	Adams et al., 2021	5442	2005	842.249	134	552
16.0203	2016-06-17	Triticum aestivum	Vector	Ickleton	UK	Ruth Bryant	72.013	Yes	Adams et al., 2021	3262.5	1143.5	553.5	110	365
16.0205	2016-06-17	Triticum aestivum	Deben	Ickleton	UK	Ruth Bryant	16.9724	No	Adams et al., 2021	787	165.5	113.25	24	3.5
16.0208	2016-06-17	Triticum aestivum	Claire	Ickleton	UK	Ruth Bryant	120.025	Yes	Adams et al., 2021	5073.5	1963	838.75	176.5	54
16.0209	2016-06-17	Triticum aestivum	Skyfall	Ickleton	UK	Ruth Bryant	117.332	Yes	Adams et al., 2021	6092.5	2222	1055.5	167.5	606.029
16.0210	2016-06-17	Triticum aestivum	Reflection	Ickleton	UK	Ruth Bryant	138.627	Yes	Adams et al., 2021	5743.5	2155.5	948.501	192.5	71
16.0211	2016-06-17	Triticum aestivum	Alchemy	Ickleton	UK	Ruth Bryant	52.3431	Yes	Adams et al., 2021	2201.5	720.5	313.75	73	53
16.0212	2016-06-17	Triticum aestivum	Scout	Ickleton	UK	Ruth Bryant	43.9704	Yes	Adams et al., 2021	1497.5	298.5	238.75	60.5	24
16.0214	2016-06-17	Triticum aestivum	Britannia	Ickleton	UK	Ruth Bryant	41.7066	Yes	Adams et al., 2021	2166	939	323.25	71.5	13
16.0224	2016-06-22	Triticum aestivum	Unknown	Olomouc	Czechia	Ruth Bryant	100.763	Yes	Adams et al., 2021	4123.5	1224	664.777	134	457
16.0225	2016-06-22	Triticum aestivum	JB Asano	Olomouc	Czechia	Ruth Bryant	175.412	Yes	Adams et al., 2021	5040	1152.5	1122	250	406.395
16.0226	2016-06-22	Triticum aestivum	Vanessa	Olomouc	Czechia	Ruth Bryant	139.954	Yes	Adams et al., 2021	5726	1687	1136.25	271.5	562
16.0228	2016-06-28	Triticum aestivum	Rubisko	Silstedt	Germany	Ruth Bryant	86.8087	Yes	Adams et al., 2021	3710	1367	476.5	113.5	146
16.0229	2016-06-28	Triticum aestivum	RGT Reform	Silstedt	Germany	Ruth Bryant	88.3107	Yes	Adams et al., 2021	4439	1117.5	541.251	148.5	324
16.0230	2016-06-28	Triticum aestivum	KWS Loft	Silstedt	Germany	Ruth Bryant	113.636	Yes	Adams et al., 2021	5154.5	1997.5	548	125	194
16.0231	2016-06-28	Triticum aestivum	Skyfall	Silstedt	Germany	Ruth Bryant	32.0638	Yes	Adams et al., 2021	2091.5	676	238.25	41	111
16.0459	2016-06-08	Triticum aestivum	Scout	Stockbridge	UK	Ruth Bryant	23.6096	No	Adams et al., 2021	540	87.5	68.9999	13.5	14
16.0492	2016-06-23	Triticum aestivum	KWS Cashel	Ickleton	UK	Ruth Bryant	1.87702	No	Adams et al., 2021	155	16	4	0	0
17.0276	2017-07-13	Triticum aestivum	Alchemy	Ickleton	UK	Ruth Bryant	4.67116	No	Adams et al., 2021	305.5	14.5	8.75	4	0
17.0277	2017-07-13	Triticum aestivum	Warrior	Ickleton	UK	Ruth Bryant	63.2465	Yes	Adams et al., 2021	2057	361	190.461	54.5	0
17.0278	2017-07-13	Triticum aestivum	Scout	Ickleton	UK	Ruth Bryant	5.22645	No	Adams et al., 2021	769	22	9.25001	7	0
17.0279	2017-07-13	Triticum aestivum	Britannia	Ickleton	UK	Ruth Bryant	14.4734	No	Adams et al., 2021	760	99.5	31.5	9.5	1
17.0392	2017-06-05	Triticum aestivum	Solstice	Ickleton	UK	RAGT Seeds Ltd	27.0265	Yes	Adams et al., 2021	958	464.5	167.5	45.5	69
17.0393	2017-06-05	Triticum aestivum	Spyder	Ickleton	UK	RAGT Seeds Ltd	105.423	Yes	Adams et al., 2021	2114.5	1367.5	516.25	126.5	175
17.0394	2017-06-05	Triticum aestivum	Kranich	Ickleton	UK	RAGT Seeds Ltd	84.6041	Yes	Adams et al., 2021	2141.5	943.5	496.5	142	287
17.0395	2017-06-22	Triticum aestivum	Bennington	Carlow	Ireland	RAGT Seeds Ltd	163.312	Yes	Adams et al., 2021	4153.5	1690	833.001	250	52
17.0396	2017-06-22	Triticum aestivum	KWS Fenway	Carlow	Ireland	RAGT Seeds Ltd	230.821	Yes	Adams et al., 2021	7052	2491.5	1197.13	279.5	53
17.0397	2017-07-04	Triticum aestivum	KWS Santiago	Silstedt	Germany	RAGT Seeds Ltd	62.0615	Yes	Adams et al., 2021	2043.5	430.5	290	72.5	110
17.0398	2017-07-04	Triticum aestivum	Meister	Silstedt	Germany	RAGT Seeds Ltd	263.028	Yes	Adams et al., 2021	6642.5	2283	1482.5	347	492
17.0399	2017-07-04	Triticum aestivum	Rubisko	Silstedt	Germany	RAGT Seeds Ltd	202.594	Yes	Adams et al., 2021	4420	1865	1104.75	226	277
17.0400	2017-07-04	Triticum aestivum	Skyfall	Silstedt	Germany	RAGT Seeds Ltd	42.6345	Yes	Adams et al., 2021	1119.5	451.5	220.75	31.5	15
17.0401	2017-07-04	Triticum aestivum	RGT Reform	Silstedt	Germany	RAGT Seeds Ltd	107.625	Yes	Adams et al., 2021	3142	1094	641	117.5	229
17.0402	2017-07-05	Triticum aestivum	Alchemy	Ickleton	UK	RAGT Seeds Ltd	210.965	Yes	Adams et al., 2021	5231	2221.5	1149.5	233	37
17.0403	2017-07-05	Triticum aestivum	Scout	Ickleton	UK	RAGT Seeds Ltd	66.993	Yes	Adams et al., 2021	1618.5	703	382.999	71.5	18
17.0404	2017-07-05	Triticum aestivum	Britannia	Ickleton	UK	RAGT Seeds Ltd	281.742	Yes	Adams et al., 2021	6249.5	2494.5	1540.5	402.5	106
17.0405	2017-07-05	Triticum aestivum	Kranich	Ickleton	UK	RAGT Seeds Ltd	157.751	Yes	Adams et al., 2021	4327	2199.5	919.251	146.5	515
17.0406	2017-07-05	Triticum aestivum	Warrior	Ickleton	UK	RAGT Seeds Ltd	198.956	Yes	Adams et al., 2021	4860.5	2070	1320.5	277.5	451
17.0407	2017-07-05	Triticum aestivum	Solstice	Ickleton	UK	RAGT Seeds Ltd	212.368	Yes	Adams et al., 2021	5296	2208.5	1208.25	256.5	465
18.0190	2018-12-02	Triticum aestivum	Unknown	Chillar	Argentina	Richard Summers	228.04	Yes	Adams et al., 2021	6208.5	2509	1485	304.5	514.012
18.0191	2018-12-02	Triticum aestivum	DM Algarrobo	Chillar	Argentina	Richard Summers	293.352	Yes	Adams et al., 2021	7332	3113	1958.5	352.5	242
18.0192	2018-12-02	Triticum aestivum	Unknown	Chillar	Argentina	Richard Summers	282.607	Yes	Adams et al., 2021	8293.5	3361.5	2350.28	456	339
18.0193	2018-12-02	Triticum aestivum	Unknown	Chillar	Argentina	Richard Summers	101.247	Yes	Adams et al., 2021	3107	1033.5	768.999	126	107
18.0194	2018-12-02	Triticum aestivum	Buck Destello	Chillar	Argentina	Richard Summers	74.9325	Yes	Adams et al., 2021	2120	859.5	383.501	62	111
18.0195	2018-12-02	Triticum aestivum	Klein Liebre	Chillar	Argentina	Richard Summers	41.6824	Yes	Adams et al., 2021	1216.5	207	273.5	44.5	57
18.0197	2018-12-04	Triticum aestivum	Unknown	Balcarce	Argentina	Richard Summers	203.677	Yes	Adams et al., 2021	5000.5	1923	1281.5	282	432
18.0198	2018-12-04	Triticum aestivum	Unknown	Balcarce	Argentina	Richard Summers	245.477	Yes	Adams et al., 2021	5191.5	3111.5	1414.22	336	701
18.0199	2018-12-04	Triticum aestivum	Lapacho	Balcarce	Argentina	Richard Summers	253.649	Yes	Adams et al., 2021	5302.5	2705	1525	360	416
18.0201	2018-12-04	Triticum aestivum	Unknown	Balcarce	Argentina	Richard Summers	121.724	Yes	Adams et al., 2021	3533	1736.5	771.001	157.5	321
18.0202	2018-12-04	Triticum aestivum	Klein Hurac√°n	Chillar	Argentina	Richard Summers	42.2508	Yes	Adams et al., 2021	1277.5	372.5	221	46.5	61
18.0203	2018-12-04	Triticum aestivum	Lapacho	Chillar	Argentina	Richard Summers	74.5888	Yes	Adams et al., 2021	3067.5	848	592.704	77	64
18.0204	2018-12-04	Triticum aestivum	Klein Prometeo	Chillar	Argentina	Richard Summers	8.95041	No	Adams et al., 2021	633	44	27.25	8.5	0
18.0205	2018-12-04	Triticum aestivum	Klein Serpiente	Chillar	Argentina	Richard Summers	12.8411	No	Adams et al., 2021	732.5	55.5	35.8637	6	0
17.0389	2017-05-05	Triticum aestivum	Miradoux	Montbartier	France	RAGT Seeds Ltd	254.098	Yes	Adams et al., 2021	5815.5	1924.5	1150.75	359	449
15.0147	2015-05-11	Triticum aestivum	Kanzler	Motterwitz	Germany	Thomas Zschaeckel	95.342	Yes	Adams et al., 2021	6501	2831.5	1149.5	196	186
15.0258	2015-05-28	Triticum aestivum	JB Asano	Melle	Germany	Grewe Mareitze	191.043	Yes	Adams et al., 2021	7562.5	3331	1771.25	348.5	516
15.0259	2015-05-28	Triticum aestivum	Solstice	Melle	Germany	Grewe Mareitze	135.037	Yes	Adams et al., 2021	5069	1999.5	995.75	191.5	444
15.0260	2015-05-28	Triticum aestivum	Beluga	Melle	Germany	Grewe Mareitze	146.787	Yes	Adams et al., 2021	6382	3401	1266.91	171	422
15.0261	2015-05-28	Triticum aestivum	KWS Cleveland	Melle	Germany	Grewe Mareitze	184.909	Yes	Adams et al., 2021	5769.5	2267	1658.5	163	329
15.0262	2015-05-28	Triticum aestivum	Inspiration	Melle	Germany	Grewe Mareitze	269.33	Yes	Adams et al., 2021	10219.5	3582	2049.25	448	675
15.0263	2015-05-28	Triticum aestivum	Oakley	Melle	Germany	Grewe Mareitze	291.633	Yes	Adams et al., 2021	12014	4446	2743.5	474.244	926
15.0264	2015-06-09	Triticum aestivum	Manitou	Harzhof	Germany	Klaus Peter	58.6133	Yes	Adams et al., 2021	2891.5	929.5	553.999	115	131
15.0265	2015-06-09	Triticum aestivum	Boxer	Harzhof	Germany	Klaus Peter	153.073	Yes	Adams et al., 2021	6292	2546	1528.5	271	398
15.0267	2015-06-09	Triticum aestivum	RGT Reform	Harzhof	Germany	Klaus Peter	26.9995	Yes	Adams et al., 2021	1635	585.5	275.5	43	118
15.0268	2015-06-09	Triticum aestivum	Landsknecht	Harzhof	Germany	Klaus Peter	114.021	Yes	Adams et al., 2021	5070	2420.5	1119.75	177	321
15.0269	2015-06-09	Triticum aestivum	Elixer	Harzhof	Germany	Klaus Peter	11.2995	No	Adams et al., 2021	610	210.5	102.75	16	32
15.0270	2015-06-09	Triticum aestivum	RGT Reform	Harzhof	Germany	Klaus Peter	66.8962	Yes	Adams et al., 2021	2644.5	1173.5	558.249	79.5	146
15.0376	2015-03-25	Triticum aestivum	Victo	Whittlesford	UK	David Feuerhelm	359.894	Yes	Adams et al., 2021	16510	5874	3745.59	517.5	1194
15.0377	2015-04-16	Triticum aestivum	Victo	Whittlesford	UK	David Feuerhelm	576.305	Yes	Adams et al., 2021	23257.5	7441	5179.49	1045	2217.08
15.0379	2015-05-27	Triticum aestivum	Cougar	Sturminster Newton	UK	David Feuerhelm	245.143	Yes	Adams et al., 2021	10379.5	3673	2478.75	378.5	551
15.0380	2015-05-27	Triticum aestivum	Stigg	Sturminster Newton	UK	David Feuerhelm	216.841	Yes	Adams et al., 2021	9518	3908	2068.78	400	734
15.0381	2015-05-27	Triticum aestivum	JB Diego	Sturminster Newton	UK	David Feuerhelm	201.258	Yes	Adams et al., 2021	8328.5	3075	1860	309	661.994
15.0382	2015-06-01	Triticum aestivum	5603HR	Sutton Bridge	UK	David Feuerhelm	245.633	Yes	Adams et al., 2021	9866.5	3337.5	2360.86	518.5	692
15.0384	2015-06-03	Triticum aestivum	KWS Kielder	Saultain	France	David Feuerhelm	180.266	Yes	Adams et al., 2021	6123.5	2771	1366.37	302.5	561.137
15.0385	2015-06-08	Triticum aestivum	Timber	Whittlesford	UK	David Feuerhelm	157.681	Yes	Adams et al., 2021	5412	1644.5	1221	273.799	514
15.0387	2015-06-08	Triticum aestivum	Kranich	Whittlesford	UK	David Feuerhelm	164.736	Yes	Adams et al., 2021	5760	2258	1341.46	354.5	685
15.0389	2015-06-10	Triticum aestivum	KWS Kielder	Glenrothes	UK	David Feuerhelm	119.142	Yes	Adams et al., 2021	3478.5	1234	654.5	143.5	176
15.0390	2015-06-14	Triticum aestivum	Unknown	Sturminster Newton	UK	David Feuerhelm	192.422	Yes	Adams et al., 2021	6680.5	2198.5	1314.99	272.5	665.534
15.0395	2015-06-09	Triticum aestivum	Rumor	Hemmingen	Germany	Mareitze Grewe	42.8671	Yes	Adams et al., 2021	1388	426.5	291.355	63.5	210
15.0396	2015-06-09	Triticum aestivum	Inspiration	Hemmingen	Germany	Mareitze Grewe	83.6738	Yes	Adams et al., 2021	2174	852	520.75	119.5	230
15.0397	2015-06-09	Triticum aestivum	Gallant	Hemmingen	Germany	Mareitze Grewe	99.2045	Yes	Adams et al., 2021	2940	1657.5	625.847	125.5	381
15.0399	2015-06-09	Triticum aestivum	Panacea	Hemmingen	Germany	Mareitze Grewe	261.733	Yes	Adams et al., 2021	7371.5	3427.5	1982.33	427	969
16.0023	2016-02-16	Triticum aestivum	Graham	Holbeach Marsh	UK	Charles Sadler	2.42091	No	Adams et al., 2021	85.5	31.5	17.5	2	2
16.0264	2016-04-25	Triticum aestivum	Reflection	Coldstream	UK	Iain Lindsay	116.803	Yes	Adams et al., 2021	855	442	233.443	11.5	223
15.0274	2015-05-13	Triticum aestivum	KWS Kielder	Ledbury	UK	UKCPVS	372.445	Yes	Adams et al., 2021	8755	3006.5	2239.25	419	2597.12
15.0292	2015-05-27	Triticum aestivum	Britannia	Benniworth	UK	UKCPVS	35.44	Yes	Adams et al., 2021	949.5	301	188.25	34	87
15.0432	2015-06-09	Triticum aestivum	Kranich	Whittlesford	UK	UKCPVS	50.3088	Yes	Adams et al., 2021	1231.5	468	316.5	48	150
15.0433	2015-06-09	Triticum aestivum	Warrior	Whittlesford	UK	UKCPVS	127.026	Yes	Adams et al., 2021	3578.5	1230	920.5	192.5	402
15.0455	2015-06-12	Triticum aestivum	KWS Kielder	Sutton Scotney	UK	UKCPVS	132.432	Yes	Adams et al., 2021	2359	734	532	99	202
15.0464	2015-06-15	Triticum aestivum	Horatio	East Lothian	UK	UKCPVS	49.0201	No	Adams et al., 2021	797	235.5	169	74	420
15.0493	2015-06-18	Triticum aestivum	Unknown	Headley Hall	UK	UKCPVS	77.4071	Yes	Adams et al., 2021	1711	662	408.75	72.5	1
15.0515	2015-06-19	Triticum aestivum	Invicta	Mears Ashby	UK	UKCPVS	151.969	Yes	Adams et al., 2021	5627	977.5	572	122	67
15.0517	2015-06-24	Triticum aestivum	Zulu	North Yorkshire	UK	UKCPVS	39.4421	Yes	Adams et al., 2021	927.5	260.5	162.5	20	0
15.0523	2015-06-26	Triticum aestivum	XI19	Bishop Burton	UK	UKCPVS	48.9347	Yes	Adams et al., 2021	894	334	186	26.5	0
15.0527	2015-07-01	Triticum aestivum	Invicta	Lincoln	UK	UKCPVS	132.932	Yes	Adams et al., 2021	3915	1777.5	622.5	187	1
15.0537	2015-07-02	Triticum aestivum	KWS Santiago	Leicestershire	UK	UKCPVS	93.4735	Yes	Adams et al., 2021	1578.5	871	314.5	92	710
15.0546	2015-07-03	Triticum aestivum	Invicta	Wolferton	UK	UKCPVS	41.598	Yes	Adams et al., 2021	1023	232.5	166.64	29	24
15.0550	2015-07-09	Triticum aestivum	Zulu	Boston	UK	UKCPVS	75.003	Yes	Adams et al., 2021	1481.5	630.5	328.5	85.5	5
15.0553	2015-06-04	Triticum aestivum	Monterey	Cambridge	UK	UKCPVS	94.3251	Yes	Adams et al., 2021	2348	884	493.75	122.5	426
15.0616	2015-07-21	Triticum aestivum	Invicta	Rothwell (Lincolnshire)	UK	UKCPVS	90.8475	Yes	Adams et al., 2021	2136.5	898	444.75	81	0
17.0091	2017-02-06	Triticum aestivum	Grafton	Chillingham	UK	T. Matthewson	29.57	No	Adams et al., 2021	570.5	78.5	50.9999	7.5	24
15.0347	2015-07-07	Triticum aestivum	Unknown	Helsign√∏r	Denmark	Z. A. Pretorius	247.069	Yes	Adams et al., 2021	7546	2602	1292.75	292	514
16.0266	2016-04-25	Triticum aestivum	Leeds	Berwickshire	UK	Iain Lindsay	1.41982	No	Adams et al., 2021	114	17	11	3	4
16.0275	2016-05-06	Triticum aestivum	Reflection	Woodsford	UK	Mark Edgecombe	372.713	Yes	Adams et al., 2021	16033.5	5842.5	2979.14	534	287
16.0293	2016-05-06	Triticum aestivum	Claire	Hampshire	UK	Quentin Ham	290.839	Yes	Adams et al., 2021	7678.5	2846	1682.75	194	70
16.0294	2016-05-06	Triticum aestivum	KWS Kielder	Hampshire	UK	Quentin Ham	75.3448	Yes	Adams et al., 2021	2491	1156	396.5	86	247
16.0307	2016-05-16	Triticum aestivum	Gallant	Rougham (Suffolk)	UK	Kathryn Hearn	108.261	Yes	Adams et al., 2021	3946.5	931	374.391	96.5	75
16.0337	2016-05-20	Triticum aestivum	Myriad	Thornton	UK	Iain Lindsay	163.146	Yes	Adams et al., 2021	2834.5	1185	570.751	117	0
16.0338	2016-05-20	Triticum aestivum	Evolution	Thornton	UK	Iain Lindsay	88.2662	Yes	Adams et al., 2021	2208	534	259	41.5	0
16.0341	2016-05-16	Triticum aestivum	KWS Kielder	Rougham (Suffolk)	UK	Kathryn Hearn	180.474	Yes	Adams et al., 2021	4717.5	990.5	587.751	88.5	37
16.0343	2016-05-20	Triticum aestivum	Mosaic	Thornton	UK	Iain Lindsay	188.315	Yes	Adams et al., 2021	3377	1287.5	643.5	99.5	1
16.0363	2016-05-24	Triticum aestivum	Britannia	Watlington (Oxfordshire)	UK	Iain Lindsay	139.719	Yes	Adams et al., 2021	6189	2655.5	892.249	251.5	63
16.0364	2016-05-25	Triticum aestivum	JB Diego	Newark	UK	Kathryn Hearn	330.949	Yes	Adams et al., 2021	13743.5	4316.5	2383.34	496.5	73
16.0366	2016-05-25	Triticum aestivum	Reflection	Newark	UK	Kathryn Hearn	292.628	Yes	Adams et al., 2021	9692.5	2371	1573.25	345.5	696
16.0372	2016-05-23	Triticum aestivum	JB Diego	Stockbridge	UK	Richard Wood	546.521	Yes	Adams et al., 2021	18025.5	7887	3051.24	737	14
16.0374	2016-05-26	Triticum aestivum	Britannia	Rougham (Suffolk)	UK	Kathryn Hearn	235.663	Yes	Adams et al., 2021	7888.5	2157.5	1151.75	240.5	92
16.0375	2016-05-25	Triticum aestivum	Leeds	Thornton	UK	Iain Lindsay	28.4014	Yes	Adams et al., 2021	1631	240	63.75	10.5	2
16.0377	2016-05-25	Triticum aestivum	Zulu	Thornton	UK	Iain Lindsay	10.7471	No	Adams et al., 2021	637	75.5	35.5	2	0
18.0166	2018-05-24	Triticum aestivum	SST-806	Hopetown	South Africa	Willem Boshoff	338.912	Yes	Boshoff et al., 2020	18763	5683.5	2284.75	328.5	2
18.0167	2018-05-25	Triticum aestivum	JIC871	Bloemfontein	South Africa	Willem Boshoff	295.624	Yes	Boshoff et al., 2020	18307	6441	2433.75	285.5	0.5
18.0169	2018-11-04	Triticum aestivum	Unknown	Lesotho	Lesotho	Willem Boshoff	562.231	Yes	Boshoff et al., 2020	1936	261	503	411	4773.24
18.0171	2018-11-04	Triticum aestivum	Palmiet	Western Cape	South Africa	Willem Boshoff	739.804	Yes	Boshoff et al., 2020	2167.5	371.5	577.631	545	5130.32
18.0172	2018-11-04	Secale cereale	Wild Rye	Sutherland	South Africa	Willem Boshoff	739.804	Yes	Boshoff et al., 2020	15036	8842.5	3567.5	1544.5	10
18.0173	2018-11-04	Triticum aestivum	Unknown	Free State	South Africa	Willem Boshoff	528.254	Yes	Boshoff et al., 2020	6097.5	531	1658.64	1168.5	12891.2
18.0175	2018-11-04	Triticum aestivum	Hugenoot	Free State	South Africa	Willem Boshoff	539.691	Yes	Boshoff et al., 2020	16411.5	10006.5	3742.24	1533.5	6
18.0177	2018-11-04	Triticum aestivum	Unknown	Northern Cape	South Africa	Willem Boshoff	537.071	Yes	Boshoff et al., 2020	12847	8825	3366.56	1305.5	8.25
18.0178	2018-11-04	Triticum aestivum	Nduna	Zimbabwae	Zimbabwae	Willem Boshoff	454.92	Yes	Boshoff et al., 2020	15862	5586	2147	347.5	0.5
18.0183	2018-11-04	Triticum aestivum	Nduna	Zimbabwae	Zimbabwae	Willem Boshoff	496.758	Yes	Boshoff et al., 2020	2681	1093.5	619.5	214	127.368
18.0184	2018-11-04	Triticum aestivum	Nduna	Zimbabwae	Zimbabwae	Willem Boshoff	500.265	Yes	Boshoff et al., 2020	15571.5	12189.5	5476.3	1535.5	656.183
14.0001	2014-05-21	Unknown	Unknown	Osijek	Croatia	Novosevovie	319.044	Yes	Bueno-Sancho et al., 2017	5726.5	2872.5	1224.25	201	99.4737
14.0002	2014-06-12	Triticum aestivum	Tilman	Rokytnice	Czechia	Vaclav Sklenar	252.299	Yes	Bueno-Sancho et al., 2017	2601.5	993	571.5	204	119.71
14.0004	2014-06-16	Triticum aestivum	Glasgow	March√©lepot	France	J-C Talbourdet	67.6099	Yes	Bueno-Sancho et al., 2017	8965.5	2773	2535.78	665.5	346.781
14.0005	2014-06-16	Triticum aestivum	Trapez	March√©lepot	France	J-C Talbourdet	142.895	Yes	Bueno-Sancho et al., 2017	30753.5	21051.5	12063.7	3000.05	870.479
14.0006	2014-06-16	Triticum aestivum	Bergamo	March√©lepot	France	J-C Talbourdet	89.8747	Yes	Bueno-Sancho et al., 2017	1653	40.5	488.5	638	5697.44
14.0007	2014-06-10	Triticum aestivum	Trapez	Vauroisy	France	Briard	175.52	Yes	Bueno-Sancho et al., 2017	6174	482	2151.89	1317.5	25855.9
14.0008	2014-05-19	Triticum aestivum	Sax	Gro√ü Enzersdorf	Austria	Susanne Kirchmaier	333.638	Yes	Bueno-Sancho et al., 2017	7333	2240	2874.5	542.183	299.674
14.0009	2014-05-22	Triticum aestivum	Sax	Gie√üh√ºbl	Austria	Susanne Kirchmaier	169.813	Yes	Bueno-Sancho et al., 2017	10.5	1	1	0	0
14.0010	2014-05-22	Unknown	Unknown	Choryn	Poland	Zofia Banaszak	363.12	Yes	Bueno-Sancho et al., 2017	1152.5	745	407.5	31	83
14.0011	2014-05-13	Unknown	Unknown	Unknown	Croatia	Alison Bentley	240.999	Yes	Bueno-Sancho et al., 2017	122	397	43.75	482	43.4286
14.0014	2014-06-04	Triticum aestivum	Altigo	Gourhel	France	Grellier	83.588	Yes	Bueno-Sancho et al., 2017	408.5	2616	139	1094	401
14.0015	2014-06-04	Triticum aestivum	Expert	Gu√©gon	France	Grellier	78.9311	Yes	Bueno-Sancho et al., 2017	63.5	256.5	18	122	195
14.0016	2014-06-04	Triticum aestivum	Alixan	Loyat	France	Grellier	128.476	Yes	Bueno-Sancho et al., 2017	208.5	392	66.5	465.5	274
14.0017	2014-02-21	Triticum aestivum	Victo	Sutton Scotney	UK	Amelia Hubbard	257.609	Yes	Bueno-Sancho et al., 2017	422.5	2152.5	194.5	981.5	662
14.0018	2014-02-21	Triticum aestivum	Oakley	Sutton Scotney	UK	Amelia Hubbard	91.529	Yes	Bueno-Sancho et al., 2017	284	184.5	66	431	24.6
14.0019	2014-03-07	Triticum aestivum	Panorama	UK	UK	Amelia Hubbard	62.3056	Yes	Bueno-Sancho et al., 2017	490	2678	159.25	1135.5	2
14.0020	2014-03-07	Triticum aestivum	KWS Target	UK	UK	Amelia Hubbard	106.159	Yes	Bueno-Sancho et al., 2017	316.5	1440	137.5	589	809
14.0021	2014-03-18	Triticum aestivum	Unknown	UK	UK	Amelia Hubbard	343.652	Yes	Bueno-Sancho et al., 2017	10625	4531.5	2786.78	552.5	720
14.0023	2014	Triticum aestivum	Cocoon	UK	UK	Amelia Hubbard	46.7735	Yes	Bueno-Sancho et al., 2017	351	2163	148.25	817.167	628
14.0024	2014-06-05	Triticum aestivum	Kobra	Gurcz	Poland	Marcin Lanski	113.482	Yes	Bueno-Sancho et al., 2017	1688.5	2737.5	319	727	1351
14.0025	2014-06-05	Triticum aestivum	Arkadia	Gurcz	Poland	Marcin Lanski	128.251	Yes	Bueno-Sancho et al., 2017	131	1007	60.75	345.951	384
14.0026	2014-06-06	Triticum aestivum	Legenda	Jaros≈Çawiec	Poland	Szymon ≈ÅƒÖczny	185.729	Yes	Bueno-Sancho et al., 2017	301	1749	86.2501	516.5	501
14.0027	2014-06-06	Triticum aestivum	Princeps	Jaros≈Çawiec	Poland	Szymon ≈ÅƒÖczny	347.352	Yes	Bueno-Sancho et al., 2017	154	760.5	45.5	348	382
14.0029	2014-05-16	Triticum aestivum	Unknown	Kulumsa	Ethiopia	David Hodson	287.185	Yes	Bueno-Sancho et al., 2017	210	1064	86.0001	716	593
14.0030	2014-05-16	Triticum aestivum	Unknown	Kulumsa	Ethiopia	David Hodson	269.038	Yes	Bueno-Sancho et al., 2017	253.5	260.5	58.7501	367.5	71
14.0035	2014-06-10	Triticum aestivum	Akteur	Mosels√ºrsch	Germany	Jochen Prochnow	83.5153	Yes	Bueno-Sancho et al., 2017	537	1440	159.427	538.5	948.351
14.0036	2014-06-13	Triticum aestivum	JB Asano	Etzdorf	Germany	Jochen Prochnow	41.7248	Yes	Bueno-Sancho et al., 2017	658.5	2382.5	210.25	874	1330
14.0037	2014-06-13	Triticum aestivum	Kometus	Etzdorf	Germany	Jochen Prochnow	232.753	Yes	Bueno-Sancho et al., 2017	417	1984.5	161.75	662.5	889
14.0039	2014-06-16	Triticum aestivum	Opal	Hingste	Germany	Jochen Prochnow	23.5471	Yes	Bueno-Sancho et al., 2017	187	875	78.25	528	341
14.0040	2014-06-16	Triticum aestivum	Akteur	Hingste	Germany	Jochen Prochnow	36.8156	Yes	Bueno-Sancho et al., 2017	1247.5	2466	290.25	667.543	2470
14.0041	2014-06-16	Triticum aestivum	Contur	Hingste	Germany	Jochen Prochnow	312.191	Yes	Bueno-Sancho et al., 2017	33.5	232.5	14	62.5	74.9998
14.0042	2014-06-17	Triticum aestivum	KWS Loft	Dunau	Germany	Jochen Prochnow	87.0906	Yes	Bueno-Sancho et al., 2017	32	170	6.74999	63	77
14.0043	2014-06-23	Triticum aestivum	JB Asano	Grucking	Germany	Jochen Prochnow	168.127	Yes	Bueno-Sancho et al., 2017	388	2202.5	129.25	1394	431
14.0044	2014-06-23	Triticum aestivum	Akteur	Kirchmatting	Germany	Jochen Prochnow	14.8485	No	Bueno-Sancho et al., 2017	336.5	219	74.4999	360.5	42
14.0046	2014-06-25	Triticum aestivum	Hysun	La Corbilli√®re	France	Hamon	358.356	Yes	Bueno-Sancho et al., 2017	507.5	245	238.063	13.3217	0
14.0047	2014-06-25	Triticum aestivum	Karur	La Corbilli√®re	France	Hamon	208.302	Yes	Bueno-Sancho et al., 2017	1615.5	744	429.75	65.5	96
14.0059	2014-06-19	Perenial Grass	Unknown	Olomouc	Czechia	Ruth Bryant	63.887	Yes	Bueno-Sancho et al., 2017	13347	4743.5	2970.75	424.5	737.847
14.0060	2014-06-19	Triticum aestivum	Unknown	Olomouc	Czechia	Ruth Bryant	202.702	Yes	Bueno-Sancho et al., 2017	469.5	1976.5	135.5	910.5	443
14.0061	2014-06-19	Triticum aestivum	Unknown	Olomouc	Czechia	Ruth Bryant	190.846	Yes	Bueno-Sancho et al., 2017	477	2503.5	229.5	1639	845
14.0062	2014-06-23	Triticale	Unknown	Druelle	France	Ruth Bryant	29.2882	Yes	Bueno-Sancho et al., 2017	1653.5	3411	289.75	977.5	1380
14.0069	2014-06-11	Triticum aestivum	Enola	Novi Han	Bulgaria	Todor Manslov	322.187	Yes	Bueno-Sancho et al., 2017	317	1903.5	110	839.5	418
14.0072	2014-07-03	Triticum aestivum	Trigo CAMARGO	Gar√≠noain	Spain	Pedro Liberol	60.6684	Yes	Bueno-Sancho et al., 2017	239.5	2218.5	121.25	1780	312
14.0076	2014-05-21	Triticum aestivum	Massari	Ozzano	Italy	A. Resweber	314.122	Yes	Bueno-Sancho et al., 2017	126.5	747.5	27	361	2
14.0077	2014-05-21	Triticum aestivum	Irenerio	Conselice	Italy	A. Resweber	280.505	Yes	Bueno-Sancho et al., 2017	299.5	170.5	103	510.5	40
14.0078	2014-06-04	Triticum aestivum	Victo	Ruchheim	Germany	A. Resweber	163.509	Yes	Bueno-Sancho et al., 2017	1928.5	1007.5	642.501	59.5	93
14.0079	2014-06-17	Triticum aestivum	Unknown	B√∂hl Bauch 10	Germany	A. Resweber	279.081	Yes	Bueno-Sancho et al., 2017	922.5	592	303.918	38.5	60
14.0080	2014-06-17	Triticum aestivum	Victo	Ruchheim	Germany	A. Resweber	319.281	Yes	Bueno-Sancho et al., 2017	1939	1007	656.251	80.5	156
14.0081	2014-05-13	Triticum aestivum	JB Asano	Gommershoven	Germany	Prochnow	120.921	Yes	Bueno-Sancho et al., 2017	239	75.5	48.7501	17.5	1.5
14.0084	2014-05-28	Triticum aestivum	Kometus	Groitzsch	Germany	Prochnow	38.1231	Yes	Bueno-Sancho et al., 2017	3411	1136	768.25	191	127
14.0085	2014-06-03	Triticum aestivum	Akteur	Groitzsch	Germany	Prochnow	150.19	Yes	Bueno-Sancho et al., 2017	3919.5	1463	649.249	157.5	92
14.0086	2014-06-03	Triticum aestivum	Ritmo	Wei√üensee	Germany	Prochnow	198.186	Yes	Bueno-Sancho et al., 2017	2678	813	483.749	147.5	47
14.0087	2014-06-03	Triticum aestivum	JB Asano	Wei√üensee	Germany	Prochnow	282.656	Yes	Bueno-Sancho et al., 2017	1231	256	165.75	52.5	9
14.0088	2014-06-03	Triticum aestivum	Akteur	Wei√üensee	Germany	Prochnow	196.283	Yes	Bueno-Sancho et al., 2017	5456	1336	1025.25	373	316
14.0089	2014-06-04	Triticum aestivum	Kometus	Tachenhausen	Germany	Prochnow	176.624	Yes	Bueno-Sancho et al., 2017	4056	1326.5	932.75	261.5	169
14.0090	2014-06-05	Triticum aestivum	Hermann	H√ºttendorf	Germany	Prochnow	77.0401	Yes	Bueno-Sancho et al., 2017	3946	1275	702.5	272.5	138
14.0091	2014-06-05	Triticum aestivum	Kometus	H√ºttendorf	Germany	Prochnow	262.154	Yes	Bueno-Sancho et al., 2017	3862	1281	707.501	215	49
14.0092	2014-05-26	Unknown	Unknown	V√≠gƒæa≈°-Pstru≈°a	Slovakia	Andrea Hankov√°	274.731	Yes	Bueno-Sancho et al., 2017	9973	2996.5	2952.5	621	736
14.0093	2014-05-26	Unknown	Unknown	V√≠gƒæa≈°-Pstru≈°a	Slovakia	Andrea Hankov√°	294.503	Yes	Bueno-Sancho et al., 2017	8480	2189.5	2500.75	500	619.9
14.0094	2014-06-03	Triticum aestivum	Rosario	Nangis	France	Bazelaine	172.665	Yes	Bueno-Sancho et al., 2017	16432.5	7074.5	4719.76	905.5	1340
14.0095	2014-06-02	Triticum aestivum	JB Asano	Koksijde	Belgium	Yves Decroos	117.77	Yes	Bueno-Sancho et al., 2017	20390	6710.5	5868.6	1276.5	1065
14.0096	2014-06-02	Triticum aestivum	JB Asano	Zwevegem	Belgium	Yves Decroos	187.023	Yes	Bueno-Sancho et al., 2017	20390	6710.5	5868.6	1276.5	1065
14.0097	2014-06-02	Triticum aestivum	JB Asano	Avelgem	Belgium	Yves Decroos	344.17	Yes	Bueno-Sancho et al., 2017	16576	4940	4616.75	802	906
14.0098	2014-06-02	Triticum aestivum	Torch	Mignault	Belgium	Yves Decroos	300.746	Yes	Bueno-Sancho et al., 2017	18429	6123.5	5249.97	1004	984
14.0099	2014-05-24	Unknown	Unknown	Unknown	Romania	Dario	184.2	Yes	Bueno-Sancho et al., 2017	17799.5	5959.5	5111.17	1006	1021
14.0101	2014-05-24	Unknown	Unknown	Unknown	Turkey	Dario	133.779	Yes	Bueno-Sancho et al., 2017	13168.5	5129.5	3340.5	601.5	730.563
14.0103	2014-05-24	Unknown	Unknown	Unknown	Serbia	Dario	331.454	Yes	Bueno-Sancho et al., 2017	16395	5520	4740.76	858.5	1163
14.0105	2014-06-13	Triticum aestivum	Kranich	Morley (Norfolk)	UK	James Brown	247.775	Yes	Bueno-Sancho et al., 2017	14198	4429.5	4253.25	728	1371
14.0108	2014-06-11	Triticum durum	Unknown	France	France	Claude Pope	246.09	Yes	Bueno-Sancho et al., 2017	7606	1937	2478	429	502
14.0115	2014/07	Secale cereale	Unknown	Werbig	Germany	Viktor	6.71606	No	Bueno-Sancho et al., 2017	5738	1308.5	1516.25	354	1171
14.0120	2014/07	Secale cereale	Unknown	Werbig	Germany	Viktor	271.237	Yes	Bueno-Sancho et al., 2017	1908.5	544.5	366.499	67	293
14.0126	2014/06	Triticum aestivum	Vuka	Bridgend	UK	Agrii	106.547	Yes	Bueno-Sancho et al., 2017	3723.5	1763	879.001	189.5	440
14.0127	2014/07	Triticum aestivum	Vuka	UK	UK	Agrii	132.514	Yes	Bueno-Sancho et al., 2017	2659	1223.5	574.5	106	288
14.0128	2014/08	Triticum aestivum	Vuka	Bishop Burton	UK	Agrii	165.363	Yes	Bueno-Sancho et al., 2017	4617	1158.5	964.751	207.5	764.127
14.0129	2014-06-23	Triticum aestivum	Panacea	Broughton	UK	NIAB	22.0493	Yes	Bueno-Sancho et al., 2017	9021.5	2240.5	2773.64	173	293
14.0135	2014-06-23	Triticum aestivum	KWS Kielder	Humbie	UK	NIAB	58.2256	Yes	Bueno-Sancho et al., 2017	6680.5	1632	1542.75	258.5	288
14.0139	2014-06-23	Triticum aestivum	Jorvik	Wolferton	UK	NIAB	60.1761	Yes	Bueno-Sancho et al., 2017	10208.5	3619	2609.1	493.5	914
14.0140	2014-06-23	Triticum aestivum	Energise	Humbie	UK	NIAB	82.194	Yes	Bueno-Sancho et al., 2017	6730.5	2139.5	1709.25	271	523
14.0141	2014-06-23	Triticum aestivum	KWS Santiago	Wolferton	UK	NIAB	40.0547	Yes	Bueno-Sancho et al., 2017	2726	769.5	523.001	92	330
14.0142	2014-06-23	Triticum aestivum	JB Diego	Humbie	UK	NIAB	83.9348	Yes	Bueno-Sancho et al., 2017	1990	439	449	81.5	99
14.0145	2014-04-28	Triticum aestivum	Solstice	York	UK	NIAB	353.819	Yes	Bueno-Sancho et al., 2017	2623.5	1280	851.501	108.5	672
14.0146	2014-04-28	Triticum aestivum	KWS Kielder	York	UK	NIAB	188.474	Yes	Bueno-Sancho et al., 2017	8042	3042.5	1019.5	154.5	679
14.0148	2014-04-01	Triticum aestivum	Victo	Morley (Norfolk)	UK	NIAB	466.458	Yes	Bueno-Sancho et al., 2017	2812.5	1085	324.999	61	215
14.0151	2014-01-23	Triticum aestivum	Oakley	Caythorpe	UK	NIAB	97.368	Yes	Bueno-Sancho et al., 2017	2477.5	985.5	140.5	61	19
14.0152	2014-01-23	Triticum aestivum	Victo	Caythorpe	UK	NIAB	280.978	Yes	Bueno-Sancho et al., 2017	1827.5	373.5	304.041	48	100
14.0153	2014-01-13	Triticum aestivum	Claire	Titchmarsh	UK	NIAB	186.095	Yes	Bueno-Sancho et al., 2017	11738	3194.5	2076.96	369	614
14.0155	2013/12	Triticum aestivum	KWS Kielder	Wallingford	UK	NIAB	238.837	Yes	Bueno-Sancho et al., 2017	3655.5	985	101.75	32.5	18
14.0158	2013/12	Triticum aestivum	Solstice	Streatley	UK	NIAB	11.7976	No	Bueno-Sancho et al., 2017	4672.5	1352.5	959.75	162	368
14.0159	2014-01-23	Triticum aestivum	Claire	Caythorpe	UK	NIAB	319.158	Yes	Bueno-Sancho et al., 2017	4804.5	1316	990.5	169.5	301
14.0160	2014-01-23	Triticum aestivum	Robigus	Caythorpe	UK	NIAB	363.399	Yes	Bueno-Sancho et al., 2017	4889.5	1519.5	1209.25	213.5	605
14.0163	2014-05-23	Triticum aestivum	Cordiale	Canterbury	UK	NIAB	126.916	Yes	Bueno-Sancho et al., 2017	9144	4216.5	2382.62	431	539
14.0165	2014-05-23	Triticum aestivum	Solstice	Canterbury	UK	NIAB	81.8622	Yes	Bueno-Sancho et al., 2017	8712	3116	2424.5	558	545
14.0166	2014-05-06	Triticum aestivum	Solstice	Caythorpe	UK	NIAB	84.2458	Yes	Bueno-Sancho et al., 2017	9045.5	2984.5	2403.75	436	652
14.0167	2014-05-06	Triticum aestivum	Robigus	Caythorpe	UK	NIAB	116.981	Yes	Bueno-Sancho et al., 2017	2294	563	315.499	69.5	94
14.0169	2014-05-16	Triticum aestivum	Ambition	UK	UK	NIAB	176.011	Yes	Bueno-Sancho et al., 2017	2118.5	780.5	313.75	63	212
14.0172	2014-05-13	Triticum aestivum	Scout	Dunmow	UK	NIAB	26.195	No	Bueno-Sancho et al., 2017	9120	3046.5	1768.75	276	795
14.0173	2014-05-08	Triticum aestivum	Kranich	Cambridgeshire	UK	NIAB	75.8627	Yes	Bueno-Sancho et al., 2017	1139	207	195.75	28.5	81
14.0174	2014-05-16	Triticum aestivum	Solstice	Sturminster Newton	UK	NIAB	83.8347	Yes	Bueno-Sancho et al., 2017	2137	734	342.5	41.5	88
14.0175	2014-05-23	Triticum aestivum	Claire	Canterbury	UK	NIAB	466.494	Yes	Bueno-Sancho et al., 2017	12759	5456.5	2549.86	364.5	881
14.0176	2014-05-16	Triticum aestivum	Belvoir	Keisby	UK	NIAB	162.099	Yes	Bueno-Sancho et al., 2017	3613	1237.5	517.25	79	334
14.0179	2014-05-23	Triticum aestivum	KWS Sterling	Canterbury	UK	NIAB	133.494	Yes	Bueno-Sancho et al., 2017	5765	1804	1343.83	239	422
14.0180	2014-05-23	Triticum aestivum	Robigus	Canterbury	UK	NIAB	275.605	Yes	Bueno-Sancho et al., 2017	557.5	204.5	76.75	17.5	14
14.0181	2014-05-06	Triticum aestivum	Oakley	Headley Hall	UK	NIAB	56.6155	Yes	Bueno-Sancho et al., 2017	9423	3437	2569.38	539.5	688
14.0182	2014-05-23	Triticum aestivum	Oakley	Royston	UK	NIAB	263.66	Yes	Bueno-Sancho et al., 2017	5746	1690.5	1415.75	264.5	406
14.0183	2014-05-23	Triticum aestivum	Oakley	Canterbury	UK	NIAB	273.293	Yes	Bueno-Sancho et al., 2017	1889	513	294.5	78.5	1
14.0188	2014-05-16	Triticum aestivum	Kranich	UK	UK	NIAB	190.721	Yes	Bueno-Sancho et al., 2017	6157.5	2005	1035	273.717	67
14.0190	2014-05-23	Triticum aestivum	Warrior	Canterbury	UK	NIAB	186.691	Yes	Bueno-Sancho et al., 2017	5354	1167.5	783.001	147	10
14.0191	2014-05-06	Triticum aestivum	Oakley	Caythorpe	UK	NIAB	295.065	Yes	Bueno-Sancho et al., 2017	1369.5	269.5	125	14	2
14.0193	2014-05-23	Triticum aestivum	Relay	Canterbury	UK	NIAB	192.861	Yes	Bueno-Sancho et al., 2017	10681.5	3199.5	3273.75	393	1107
14.0195	2014/05	Triticum aestivum	Gallant	Fulbourn	UK	NIAB	110.952	No	Bueno-Sancho et al., 2017	3622	495	448	84	0.5
14.0203	2014-06-02	Triticum aestivum	KWS Sterling	Sutton Scotney	UK	NIAB	387.88	Yes	Bueno-Sancho et al., 2017	7555.5	4691	1362.42	1239.5	1563
14.0205	2014/05	Triticum aestivum	Solstice	Morley (Norfolk)	UK	NIAB	136.16	Yes	Bueno-Sancho et al., 2017	8208.5	2782.5	2191.27	612.5	551.951
14.0210	2014-06-02	Triticum aestivum	Relay	Headley Hall	UK	NIAB	176.359	Yes	Bueno-Sancho et al., 2017	3233.5	1382.5	876.75	139	59.4118
14.0215	2014-05-01	Triticum aestivum	Warrior	Morley (Norfolk)	UK	NIAB	22.9816	No	Bueno-Sancho et al., 2017	11194.5	3175	2313.5	376.655	711
14.0216	2014/05	Triticum aestivum	Oakley	Morley (Norfolk)	UK	NIAB	111.838	Yes	Bueno-Sancho et al., 2017	10539	2527.5	2548.25	603.365	369.769
14.0218	2014	Triticum aestivum	Cordiale	Morley (Norfolk)	UK	NIAB	86.7752	Yes	Bueno-Sancho et al., 2017	5960.5	3425.5	1211.5	225.5	357
14.0225	2014/08	Triticum aestivum	AC Barrie	Cascob	UK	Rosemary Bayles	271.381	Yes	Bueno-Sancho et al., 2017	2257	647	428.999	66	114
14.0226	2014/08	Triticum aestivum	AC Barrie	Cascob	UK	Rosemary Bayles	230.396	Yes	Bueno-Sancho et al., 2017	6991.5	2039	1351	214.5	393
14.0227	2014/08	Triticum aestivum	AC Barrie	Cascob	UK	Rosemary Bayles	106.776	Yes	Bueno-Sancho et al., 2017	6077	1848	1253.5	205.5	318
14.0236	2014-12-01	Unknown	Unknown	Sinana RS	Ethiopia	David Hodson	14.4661	No	Bueno-Sancho et al., 2017	10749.5	3830.5	2731.25	414.5	451
14.0237	2014-12-09	Triticum aestivum	Digalu	Sembo	Ethiopia	David Hodson	30.853	Yes	Bueno-Sancho et al., 2017	7197.5	2748.5	1739.39	333	385
14.0238	2014-12-01	Triticum aestivum	Hidase	Sinana RS	Ethiopia	David Hodson	34.7774	Yes	Bueno-Sancho et al., 2017	7360	2220.5	1701.95	330	743
14.0239	2014-12-01	Unknown	Unknown	Sinana RS	Ethiopia	David Hodson	96.8908	Yes	Bueno-Sancho et al., 2017	2802	1089	587.75	100.5	676
14.0240	2014-12-01	Triticum aestivum	Sanate	Sinana RS	Ethiopia	David Hodson	211.52	Yes	Bueno-Sancho et al., 2017	7138	3922	1052.5	357.5	1707
06/01NZ	2006	Unknown	Unknown	Unknown	New Zealand	Richard Oliver	470.83	Yes	Bueno-Sancho et al., 2017	12844	3858	2569.19	518.5	1053
12/08NZ	2012	Unknown	Unknown	Unknown	New Zealand	Richard Oliver	509.258	Yes	Bueno-Sancho et al., 2017	11674	3620	2690.25	426.5	862
ATR-1	2014-05-13	Unknown	Unknown	Atter Shisha	Pakistan	Unknown	185.615	Yes	Bueno-Sancho et al., 2017	5977	1576	1383.25	211	502
ATR-2	2014-05-13	Unknown	Unknown	Atter Shisha	Pakistan	Unknown	220.948	Yes	Bueno-Sancho et al., 2017	5497.5	1932	1282.5	198	254
ATR-3	2014-05-13	Unknown	Unknown	Atter Shisha	Pakistan	Unknown	194.811	Yes	Bueno-Sancho et al., 2017	7193	2508	1797	296.5	542.07
Chile18	2014-11-24	Triticum aestivum	Pantera	StaRosa Chill√°n	Chile	Ricardo Madariaga Burrows	70.5089	Yes	Bueno-Sancho et al., 2017	15043.5	6456.5	3651.5	660.5	883
Chile3	2014-11-24	Triticum aestivum	Onix	Carillanca Vilcun	Chile	Ricardo Madariaga Burrows	55.5101	Yes	Bueno-Sancho et al., 2017	13396.5	4589.5	3209.42	661	1027.13
Chile30	2014-12-06	Triticum aestivum	Taita	Caj√≥n Temuco	Chile	Ricardo Madariaga Burrows	171.807	Yes	Bueno-Sancho et al., 2017	6293.5	2496.5	964.499	109	295
Chile31	2014-12-07	Triticum aestivum	Unknown	Los Tilos Santiago	Chile	Ricardo Madariaga Burrows	106.275	Yes	Bueno-Sancho et al., 2017	2985	832.5	673.25	150	157
Chile4	2014-11-24	Triticum aestivum	Onix	StaRosa Chill√°n	Chile	Ricardo Madariaga Burrows	251.664	Yes	Bueno-Sancho et al., 2017	7694	1924.5	1770.26	306.5	133
Qld-1	2014-05-16	Unknown	Unknown	Abbottabad	Pakistan	Unknown	258.302	Yes	Bueno-Sancho et al., 2017	10997.5	3933.5	2102	249	792
Qld-2	2014-05-16	Unknown	Unknown	Abbottabad	Pakistan	Unknown	325.602	Yes	Bueno-Sancho et al., 2017	8324	2001	1826	348	951
Qld-3	2014-05-16	Unknown	Unknown	Abbottabad	Pakistan	Unknown	80.8982	Yes	Bueno-Sancho et al., 2017	411	118.5	31	4	4
012/12	2012/11	Triticum aestivum	Sy Epson	Lincoln	New Zealand	Richard Oliver	86.9282	No	Bueno-Sancho et al., 2017	7756	3055	1876.5	293	196
11/03	2011/11	Triticum aestivum	Morph	Darfield	New Zealand	Richard Oliver	96.0354	No	Bueno-Sancho et al., 2017	3245.5	896.5	294.5	110.5	9
08/21: Haustoria	2008	Triticum aestivum	Avocet S	UK	UK	Unknown	180.56	Yes	Cantu et al., 2013	2143	528.5	442.5	87.5	232
08/21: Haustoria	2008	Triticum aestivum	Avocet S	UK	UK	Unknown	648.695	Yes	Cantu et al., 2013	3883	1402	797.999	142	752
08/21: Infected Leaves	2008	Triticum aestivum	Avocet S	UK	UK	Unknown	333.949	Yes	Cantu et al., 2013	1173.5	381	28.5	5	3
01/01	2001/10	Triticum aestivum	Claire	Canterbury	New Zealand	Soonie Chng	86.8916	No	Cook et al., 2021	1120.5	342.5	142.501	28	52
09/01	2008/11	Triticum aestivum	Claire	Canterbury	New Zealand	Soonie Chng	239.451	Yes	Cook et al., 2021	1426	553	185.5	20.5	32
14/01	2014/10	Triticum aestivum	Unknown	Lincoln	New Zealand	Soonie Chng	64.0153	No	Cook et al., 2021	1577	600.5	222.5	43.5	64
11/02	2011/11	Triticum aestivum	Ryecorn	Canterbury	New Zealand	Soonie Chng	107.034	No	Cook et al., 2021	1250.5	500	184.75	36.5	74.697
12/06	2012/10	Triticum aestivum	Sage	Wakanni	New Zealand	Soonie Chng	230.14	Yes	Cook et al., 2021	3810	630.5	419	71.5	5
12/07	2012/10	Triticum aestivum	Tiritea	Wakanni	New Zealand	Soonie Chng	96.381	No	Cook et al., 2021	6217.5	1411	1110.5	203.5	523
12/09	2012/11	Triticum aestivum	Sy Epson	Lincoln	New Zealand	Soonie Chng	220.776	Yes	Cook et al., 2021	6555	1833.5	1427.25	207.5	788.291
12/11	2012/10	Triticum aestivum	Morph	Darfield	New Zealand	Soonie Chng	105.601	Yes	Cook et al., 2021	15147.5	4651.5	2463.93	154.5	170
16.0120	2016-03-21	Triticum aestivum	KWS Santiago	Chelsworth	UK	John Williams	605.233	Yes	Corredor-Moreno et al., 2021	4376.5	1466	516.001	73	1
15.0130	2015-05-18	Triticum aestivum	KWS Santiago	Whattisham	UK	Javier Pericas	84.9659	Yes	Corredor-Moreno et al., 2021	13632	3113	1721.47	188	15
15.0040	2015-04-24	Triticum aestivum	KWS Santiago	Cambridge	UK	Amelia Hubbard	269.778	Yes	Corredor-Moreno et al., 2021	2488.5	513	422.249	93.5	249
16.0612	2016-06-13	Triticum aestivum	KWS Santiago	Fowlmere	UK	Jacob Lage	211.516	Yes	Corredor-Moreno et al., 2021	11482.5	3703	1545.75	201.5	524
16.0607	2016-06-08	Triticum aestivum	Oakley	Allonnes	France	KWS	226.643	Yes	Corredor-Moreno et al., 2021	1068.5	199	34.1559	7.5	0
16.0606	2016-06-08	Triticum aestivum	Oakley	Allonnes	France	KWS	273.453	Yes	Corredor-Moreno et al., 2021	11136.5	4010	2169	257.5	13
16.0603	2016-06-08	Triticum aestivum	KWS Santiago	Fowlmere	UK	Jacob Lage	218.839	Yes	Corredor-Moreno et al., 2021	13839	4708.5	2363	220.5	8
16.0206	2016-06-17	Triticum aestivum	Oakley	Ickleton	UK	Ruth Bryant	249.022	Yes	Corredor-Moreno et al., 2021	2887.5	443.5	413	97.5	41
16.0117	2016-03-22	Triticum aestivum	KWS Santiago	West Wickham	UK	John Williams	153.231	Yes	Corredor-Moreno et al., 2021	2023.5	358	232.108	37.5	23
16.0112	2016-03-21	Triticum aestivum	Solstice	Layer de la Haye	UK	John Williams	102.188	Yes	Corredor-Moreno et al., 2021	4523.5	446	357.751	51.5	22
15.0499	2015-06-18	Triticum aestivum	Solstice	Headley Hall	UK	UKCPVS	268.097	Yes	Corredor-Moreno et al., 2021	4695.5	922	655.249	93	134
15.0417	2015-06-18	Triticum aestivum	KWS Santiago	Newton	UK	Jacob Lage	53.154	Yes	Corredor-Moreno et al., 2021	4415.5	986.5	1149.73	200	689
15.0406	2015-06-25	Triticum aestivum	Solstice	Melton Mowbray	UK	John Rides	47.2297	Yes	Corredor-Moreno et al., 2021	802.5	98.5	42.303	12.5	2
15.0404	2015-06-25	Triticum aestivum	KWS Santiago	Melton Mowbray	UK	John Rides	132.384	Yes	Corredor-Moreno et al., 2021	1664.5	431	419	66	264
15.0398	2015-06-09	Triticum aestivum	Solstice	Hemmingen	Germany	Mareitze Grewe	159.492	Yes	Corredor-Moreno et al., 2021	1429	315	266.5	49	302
15.0388	2015-06-10	Triticum aestivum	Solstice	Glenrothes	UK	David Feuerhelm	64.2874	Yes	Corredor-Moreno et al., 2021	11296	2405.5	1767.41	269.5	30
15.0386	2015-06-08	Triticum aestivum	KWS Santiago	Whittlesford	UK	David Feuerhelm	251.601	Yes	Corredor-Moreno et al., 2021	4164	1236	459	96.5	3
15.0383	2015-06-03	Triticum aestivum	Solstice	Saultain	France	David Feuerhelm	291.86	Yes	Corredor-Moreno et al., 2021	5754.5	849	539.25	79.5	14
15.0233	2015-06-01	Triticum aestivum	KWS Santiago	Newton	UK	Jacob Lage	112.247	Yes	Corredor-Moreno et al., 2021	5618	1022.5	889.613	146.05	130
15.0128	2015-05-18	Triticum aestivum	KWS Santiago	Otley	UK	Javier Pericas	97.7425	Yes	Corredor-Moreno et al., 2021	2675.5	287.5	181.5	31	11
15.0124	2015-05-18	Triticum aestivum	KWS Santiago	Mersea	UK	Javier Pericas	73.0724	Yes	Corredor-Moreno et al., 2021	1086	2907	244	898.5	2812
15.0123	2015-05-18	Triticum aestivum	Oakley	Dereham	UK	Javier Pericas	301.791	Yes	Corredor-Moreno et al., 2021	701	1609	126.75	541.5	257
15.0104	2015-05-11	Triticum aestivum	KWS Santiago	Adisham	UK	Alin	234.126	Yes	Corredor-Moreno et al., 2021	1112.5	1245.5	271.43	836.5	2395.98
15.0095	2015-05-18	Triticum aestivum	Oakley	Louville	France	Ruth Bryant	301.139	Yes	Corredor-Moreno et al., 2021	993.5	886.5	194.747	413.5	96
14.0083	2014-05-28	Triticum aestivum	Akteur	B√∂hl-Iggelheim	Germany	Prochnow	70.4361	Yes	Corredor-Moreno et al., 2021	1902.5	2624.5	238	713	975
16.0365	2016-05-25	Triticum aestivum	KWS Santiago	Newark	UK	Kathryn Hearn	325.243	Yes	Corredor-Moreno et al., 2021	829	1394.5	152.796	501	173
Pst 104E137A-: Haustoria	1979	Triticum aestivum	Morocco	Australia	Australia	Unknown	435.693	Yes	Garnica et al., 2013	518.5	324	105.5	313	205
Pst 104E137A-: Haustoria	1979	Triticum aestivum	Morocco	Australia	Australia	Unknown	163.38	Yes	Garnica et al., 2013	7126	3414.5	818.798	834.5	69
Pst 104E137A-: Haustoria	1979	Triticum aestivum	Morocco	Australia	Australia	Unknown	177.701	Yes	Garnica et al., 2013	1004.5	1826	183.5	420.5	2278
Pst 104E137A-: Germinated Spores	1979			Australia	Australia	Unknown	1314.54	Yes	Garnica et al., 2013	433.5	1465	91.7499	555.5	16
Pst 104E137A-: Germinated Spores	1979			Australia	Australia	Unknown	1320.94	Yes	Garnica et al., 2013	845	225	174	17	51
Pst 104E137A-: Germinated Spores	1979			Australia	Australia	Unknown	1457.03	Yes	Garnica et al., 2013	207.5	771.5	53.7499	434.5	380
01/34	2001	Unknown	Unknown	UK	UK	Unknown	0.397534	No	Hubbard et al., 2015	552	1695.5	113.966	319.5	856
11/75	2011	Unknown	Unknown	UK	UK	Unknown	321.357	Yes	Hubbard et al., 2015	1554	6769.5	405.774	1836.77	3694.78
12/83	2012	Triticum aestivum	Vuka	UK	UK	UKCPVS	264.285	Yes	Hubbard et al., 2015	474.5	3948.5	162.25	1372.5	1803
12/86	2012	Triticum aestivum	Vuka	UK	UK	UKCPVS	530.612	Yes	Hubbard et al., 2015	489	333	105.5	520	93
11/13	2011	Unknown	Unknown	UK	UK	Unknown	338.602	Yes	Hubbard et al., 2015	762	195.5	94.0001	22.5	25
03/07	2003	Unknown	Unknown	UK	UK	Unknown	0.791464	No	Hubbard et al., 2015	1662	321	207.5	29.5	18
11/08	2011	Triticum aestivum	Warrior	Lincolnshire	UK	Unknown	361.081	Yes	Hubbard et al., 2015	1862.5	613.5	253	45	45
13/09	2013-05-29	Triticum aestivum	Oakley	Caythorpe	UK	UKCPVS	384.354	Yes	Hubbard et al., 2015	3340	955	521.5	120	109
13/12	2013-06-05	Triticum aestivum	Goldengun	Caythorpe	UK	UKCPVS	249.277	Yes	Hubbard et al., 2015	7440.5	2573	1376.07	328.5	210
08/501	2008	Triticum aestivum	Timber	UK	UK	Unknown	0.791762	No	Hubbard et al., 2015	13096	4284	3704.48	826.5	1
11/128	2011	Unknown	Unknown	UK	UK	Unknown	456.27	Yes	Hubbard et al., 2015	14289.5	4390	3880.49	810	0
11/140	2011	Triticum aestivum	KWS Sterling	Bedfordshire	UK	Unknown	0.697478	No	Hubbard et al., 2015	6935	3217	1925.57	365.5	480
13/120	2013-07-03	Triticum aestivum	Ambition	Caythorpe	UK	UKCPVS	338.545	Yes	Hubbard et al., 2015	7321	3102	1875.77	388.5	454
13/123	2013-07-03	Triticum aestivum	Ambition	Boston	UK	UKCPVS	90.887	Yes	Hubbard et al., 2015	6351.5	1937.5	1423.06	337	446
13/14	2013-06-05	Triticum aestivum	Oakley	Boston	UK	UKCPVS	421.485	Yes	Hubbard et al., 2015	4072.5	1240.5	818	119.5	118.32
13/15	2013-06-05	Triticum aestivum	Torch	Mendelsham	UK	UKCPVS	420.838	Yes	Hubbard et al., 2015	2887.5	765	503.251	83.5	170.872
13/18	2013-06-05	Triticum aestivum	KWS W196	Mendelsham	UK	UKCPVS	353.558	Yes	Hubbard et al., 2015	5942.5	3177.5	1568.5	158.5	803.734
13/182	2013	Triticum aestivum	Crusoe	UK	UK	UKCPVS	406.382	Yes	Hubbard et al., 2015	3496	1052	836.25	132.5	763
13/19	2013-06-05	Triticum aestivum	Panacea	Mendelsham	UK	UKCPVS	251.714	Yes	Hubbard et al., 2015	15423.5	5015	3097.5	392	292.833
13/20	2013-06-06	Triticum aestivum	KWS Rowan	Sutton Scotney	UK	UKCPVS	262.216	Yes	Hubbard et al., 2015	9866.5	5543.5	3052.75	440.5	636
13/21	2013	Triticum aestivum	Solstice	Terrington St Clement	UK	UKCPVS	479.924	Yes	Hubbard et al., 2015	12268	5904	3470.25	518	535
13/22	2013-06-13	Triticum aestivum	Solstice	Boothby Graffoe	UK	UKCPVS	353.77	Yes	Hubbard et al., 2015	4421.5	1307.5	695.751	85	711
13/23	2013-06-13	Triticum aestivum	KWS Santiago	Boothby Graffoe	UK	UKCPVS	274.213	Yes	Hubbard et al., 2015	113.5	455.5	54.75	448	242
13/24	2013-06-13	Triticum aestivum	KWS Kielder	Boothby Graffoe	UK	UKCPVS	355.61	Yes	Hubbard et al., 2015	93	637.5	43.5	452	132
13/25	2013-06-13	Triticum aestivum	KWS Dali	Boothby Graffoe	UK	UKCPVS	380.387	Yes	Hubbard et al., 2015	417.5	2.5	1	0	0
13/26	2013-06-12	Triticum aestivum	Horatio	Cirencester	UK	UKCPVS	237.598	Yes	Hubbard et al., 2015	10231.5	2870	2477.75	714	386.332
13/27	2013-06-12	Triticum aestivum	Oakley	Cirencester	UK	UKCPVS	435.352	Yes	Hubbard et al., 2015	8613	3505	2375.25	582	496
13/28	2013-06-12	Triticum aestivum	Solstice	Cirencester	UK	UKCPVS	209.748	Yes	Hubbard et al., 2015	17372	6226	4881.76	1331.5	840
13/29	2013-06-14	Triticum aestivum	Solstice	Oxford	UK	UKCPVS	391.301	Yes	Hubbard et al., 2015	12252	3587.5	2750.75	801	605
13/30	2013-06-14	Triticum aestivum	ReR22	Caythorpe	UK	UKCPVS	501.522	Yes	Hubbard et al., 2015	733.5	0	0	0	0
13/32	2013-06-14	Triticum aestivum	ReR04	Caythorpe	UK	UKCPVS	445.97	Yes	Hubbard et al., 2015	11544.5	3459	3045.31	936	526
13/33	2013-06-14	Triticum aestivum	Recital	Caythorpe	UK	UKCPVS	518.524	Yes	Hubbard et al., 2015	5957	1727	1566	353	1940.38
13/34	2013-06-14	Triticum aestivum	ReR32	Caythorpe	UK	UKCPVS	307.28	Yes	Hubbard et al., 2015	4548	1915.5	1292.06	193	261
13/35	2013-06-14	Triticum aestivum	ReR64	Caythorpe	UK	UKCPVS	346.48	Yes	Hubbard et al., 2015	1102.5	0	0	0	0
13/36	2013-06-14	Triticum aestivum	Allez Y	Caythorpe	UK	UKCPVS	306.807	Yes	Hubbard et al., 2015	14589	4336.5	3888.48	1129	442.483
13/37	2013-06-14	Triticum aestivum	ReR110	Caythorpe	UK	UKCPVS	762.945	Yes	Hubbard et al., 2015	653	0	0.25	0	0
13/38	2013-06-14	Triticum aestivum	ReR138	Caythorpe	UK	UKCPVS	431.381	Yes	Hubbard et al., 2015	8891	2779	2690.16	353.5	671
13/39	2013-06-14	Triticum aestivum	Toisondor	Caythorpe	UK	UKCPVS	499.521	Yes	Hubbard et al., 2015	1551	463.5	264	57	87
13/40	2013-06-14	Triticum aestivum	Fairplay	Caythorpe	UK	UKCPVS	346.94	Yes	Hubbard et al., 2015	8397.5	1982.5	1477.75	361.5	441
13/42	2013-06-14	Triticum aestivum	Audace	Caythorpe	UK	UKCPVS	309.593	Yes	Hubbard et al., 2015	7137.5	1766	1838.75	556	2042
13/520	2013-07-07	Triticum aestivum	Warrior	Cambridge	UK	UKCPVS	236.105	Yes	Hubbard et al., 2015	4367	978	1381.62	444.5	1786
13/65	2013-06-18	Triticum aestivum	Claire	Cambridge	UK	UKCPVS	438.185	Yes	Hubbard et al., 2015	7264.5	1832.5	1542.5	341.5	563.818
13/71	2013-06-19	Triticum aestivum	Laurier	Headley Hall	UK	UKCPVS	146.171	Yes	Hubbard et al., 2015	3349	695	764.5	245	618.3
78/66	1978	Unknown	Unknown	UK	UK	Unknown	422.092	Yes	Hubbard et al., 2015	4044	1271.5	805.25	160	336
87/66	1987	Unknown	Unknown	UK	UK	NIAB	0.726536	No	Hubbard et al., 2015	7349	1915.5	1533.15	339	1057.14
88.44SS3	1988	Unknown	Unknown	UK	UK	NIAB	0.734107	No	Hubbard et al., 2015	8648	2643	1994.75	433	3021
88.45SS	1988	Unknown	Unknown	UK	UK	NIAB	0.725578	No	Hubbard et al., 2015	6878.5	2172.5	1475.75	312.5	904.511
88.55SS	1988	Unknown	Unknown	UK	UK	NIAB	0.913286	No	Hubbard et al., 2015	11316	3615.5	2137.5	326.5	1305
CL1	2013-06-06	Triticale	Unknown	UK	UK	Clare Lewis	554.775	Yes	Hubbard et al., 2015	8271.5	2492.5	1693.04	357.5	3230
RB2	2014	Triticum aestivum	Torch	Cambridgeshire	UK	Unknown	0	No	Hubbard et al., 2015	3697	755	891.749	245.676	598
RB1	2014	Triticum aestivum	Oakley	Cambridgeshire	UK	Unknown	0	No	Hubbard et al., 2015	7436.5	1498.5	1822.69	379.5	1169
T13/1	2013-06-26	Triticale	Phidahlia	Headley Hall	UK	UKCPVS	232.741	Yes	Hubbard et al., 2015	4169.5	931	866.262	216	865
T13/2	2013-07-05	Triticale	Amarillo	Wareham	UK	UKCPVS	226.474	Yes	Hubbard et al., 2015	6741.5	1622	1312.25	393	204
T13/3	2013-07-05	Triticale	Bennette	Wool	UK	UKCPVS	137.873	Yes	Hubbard et al., 2015	12106.5	3289	2547.25	618.5	673.187
TR0997: AvocetYR10	2014/03	Triticum aestivum	Avocet Yr10	Turkey	Turkey	Unknown	0.323713	No	Ozketen et al., 2020	11392	4006.5	2486.25	492.5	1028.79
TR0995-TR0997: AvocetS	2014/03	Triticum aestivum	Avocet S	Turkey	Turkey	Unknown	32.1686	Yes	Ozketen et al., 2020	15101	5501	3509.5	801	883.708
15.0078	2015-05-07	Triticum aestivum	Primus	√ñsterlen	Sweden	Tina Henriksson	227.898	Yes	Radhakrishnan et al., 2019	6182	1983.5	1338.25	345	927
15.0188	2015-06-04	Triticale	Orleac	Castanet	France	J P Legoff	323.02	Yes	Radhakrishnan et al., 2019	8692.5	2424.5	1889.75	433.5	688.67
15.0189	2015-06-04	Triticale	Ragtac	Castanet	France	J P Legoff	387.783	Yes	Radhakrishnan et al., 2019	7592.5	1950	1528	349	563.252
15.0190	2015-06-04	Triticale	Tarzan	Castanet	France	J P Legoff	358.106	Yes	Radhakrishnan et al., 2019	12963.5	4062	3562.43	795	3480
15.0191	2015-06-04	Triticale	Fido	Castanet	France	J P Legoff	298.245	Yes	Radhakrishnan et al., 2019	12547.5	4839.5	2877.75	569.5	1254.09
15.0305	2015-04-22	Triticum aestivum	Tam 112	Wichita, Kansas	USA	Marla Barnett	49.1201	Yes	Radhakrishnan et al., 2019	12794	3734	2716.88	705.5	2091.21
15.0306	2015-04-22	Triticum aestivum	Everest	Wichita, Kansas	USA	Marla Barnett	43.9814	Yes	Radhakrishnan et al., 2019	10376	3289.5	2341.47	521.5	1262.26
15.0308	2015-04-30	Triticum aestivum	LCS 2141	Cash, Arkansas	USA	Maria Barnett	99.9728	Yes	Radhakrishnan et al., 2019	9581	3667	2160.5	445	700.389
15.0348	2015-06-01	Triticum aestivum	Yellowstone	Bozeman, Montana	USA	Xianming Chen	214.398	Yes	Radhakrishnan et al., 2019	5591.5	2410.5	1271.5	255	411
15.0349	2015-05-27	Triticum aestivum	ORCF 101R	Corvallis, Oregon	USA	Xianming Chen	58.0583	Yes	Radhakrishnan et al., 2019	9843.5	3594.5	3466.8	677	1356
15.0350	2015-06-03	Triticum aestivum	YS 221	Siskiyou, California	USA	Xianming Chen	206.416	Yes	Radhakrishnan et al., 2019	3357	1118	894.25	194	162.745
15.0351	2015-06-02	Triticum aestivum	Unknown	Montana	USA	Xianming Chen	27.6627	Yes	Radhakrishnan et al., 2019	13727	4994.5	3307.03	722.5	617.058
15.0353	2015-05-26	Triticum aestivum	Byrd	Cimarron, Oklahoma	USA	Xianming Chen	264.478	Yes	Radhakrishnan et al., 2019	965	0	0	0	0
15.0354	2015-06-11	Triticum aestivum	Unknown	Edicott, Washington	USA	Xianming Chen	55.0951	Yes	Radhakrishnan et al., 2019	1037.5	0	0	0	0
15.0355	2015-06-11	Triticum aestivum	Unknown	St John, Washington	USA	Xianming Chen	12.1973	No	Radhakrishnan et al., 2019	289	0	0	0	0
15.0356	2015-06-10	Triticum aestivum	Unknown	Gregory, South Dakota	USA	Xianming Chen	274.571	Yes	Radhakrishnan et al., 2019	712.5	3	1.25	0	0
15.0357	2015-06-09	Triticum aestivum	Deloris	Ririe, Indiana	USA	Xianming Chen	162.738	Yes	Radhakrishnan et al., 2019	20558	6835	4838.81	1123	1119
15.0359	2015-06-24	Triticum aestivum	Express	Walla Walla, Washington	USA	Xianming Chen	31.2581	Yes	Radhakrishnan et al., 2019	0	0	0	0	0
15.0360	2015-06-29	Triticum aestivum	Unknown	Tripp, South Dakota	USA	Xianming Chen	137.428	Yes	Radhakrishnan et al., 2019	0	0	0	0	0
15.0361	2015-07-02	Triticum aestivum	Unknown	Hemingford, Nebraska	USA	Xianming Chen	115.604	Yes	Radhakrishnan et al., 2019	3491.5	652.5	815	310	363
15.0363	2015-04-10	Triticum aestivum	PS 279	Mt Vernon, Washington	USA	Xianming Chen	284.912	Yes	Radhakrishnan et al., 2019	3070	677.5	597.75	141	91
15.0365	2015-05-28	Triticum aestivum	Unknown	Hitchcock, Nebraska	USA	Xianming Chen	103.482	Yes	Radhakrishnan et al., 2019	2485.5	523	444	91.5	69
15.0366	2015-03-09	Triticum aestivum	Sisson	Hidalgo, Texas	USA	Xianming Chen	157.199	Yes	Radhakrishnan et al., 2019	8084.5	4051	2423.25	370	593
15.0367	2015-07-02	Triticum aestivum	Unknown	Brookings County, South Dakota	USA	Xianming Chen	113.31	Yes	Radhakrishnan et al., 2019	7030.5	2014.5	1745.75	394	611
15.0409	2015-06-15	Triticum aestivum	KWS Magic	Jaros≈Çawiec	Poland	Szymon ≈ÅƒÖczny	44.8648	Yes	Radhakrishnan et al., 2019	8185.5	2883.5	1984.25	486.5	480
15.0573	2015/07	Triticum aestivum	Unknown	China	China	Suomeng Song	210.3	Yes	Radhakrishnan et al., 2019	9175.5	2892.5	2312.73	471.5	1059
15.0574	2015/07	Triticum aestivum	Unknown	China	China	Suomeng Song	196.187	Yes	Radhakrishnan et al., 2019	6808	1898.5	1472.75	423.5	498
15.0579	2015/07	Triticum aestivum	Unknown	China	China	Suomeng Song	210.051	Yes	Radhakrishnan et al., 2019	2180	1165.5	470.249	98.1598	73
15.0596	2015-07-21	Triticum aestivum	GYT3-190 DN	Lethbridge	Canada	Harpinder S. Randhawa	293.953	Yes	Radhakrishnan et al., 2019	1807	826.5	435.75	84.5	92
15.0597	2015-07-21	Triticum aestivum	Morocco	Lethbridge	Canada	Harpinder S. Randhawa	210.946	Yes	Radhakrishnan et al., 2019	2378.5	698	536.001	89.5	582
15.0604	2015-07-21	Triticum aestivum	AAC Penhold	Lethbridge	Canada	Harpinder S. Randhawa	290.42	Yes	Radhakrishnan et al., 2019	6211	1968.5	1436.5	365	269
15.0606	2015-07-21	Triticum aestivum	HY2047	Lacombe	Canada	Harpinder S. Randhawa	340.188	Yes	Radhakrishnan et al., 2019	1425	401	366.75	93	148
15.0608	2015-07-21	Triticum aestivum	HY2042	St Albert	Canada	Harpinder S. Randhawa	207.667	Yes	Radhakrishnan et al., 2019	6172	1881	1411.96	461.5	393
15.0609	2015-07-21	Triticum aestivum	Yr31	Lacombe	Canada	Harpinder S. Randhawa	443.351	Yes	Radhakrishnan et al., 2019	1009.5	258.5	138.25	44.5	20
16.0142	2016-05-17	Triticum aestivum	LCS Jet	Walla Walla, Washington	USA	Jeron Chatelain	246.642	Yes	Radhakrishnan et al., 2019	7591.5	2690	1768.75	405.5	328
16.0144	2016-05-17	Triticum aestivum	SY-Ovation	Raerden, Washington	USA	Jeron Chatelain	191.469	Yes	Radhakrishnan et al., 2019	1582	377.5	288.25	146.5	145
16.0145	2016-05-17	Triticum aestivum	DH13SRW024-182	Lafayette, Indiana	USA	Tracy Richards	529.672	Yes	Radhakrishnan et al., 2019	380.5	75.5	46.5	15	21
16.0182	2016-05-25	Triticum aestivum	Kranich	Sval√∂v	Sweden	Tina Henriksson	151.038	Yes	Radhakrishnan et al., 2019	7031.5	1916.5	1508.25	440	50
16.0183	2015-05-26	Triticum aestivum	Hereford	Sval√∂v	Sweden	Tina Henriksson	130.34	Yes	Radhakrishnan et al., 2019	4669.5	1809	1206.2	212.5	466
16.0186	2015-05-26	Triticum aestivum	Linus	Sval√∂v	Sweden	Tina Henriksson	253.475	Yes	Radhakrishnan et al., 2019	1084.5	294	163.5	33.5	25
16.0527	2016-04-21	Triticum aestivum	Unknown	Warsaw, Virginia	USA	Xianming Chen	310.673	Yes	Radhakrishnan et al., 2019	5624	2039.5	977.5	263.5	218
16.0529	2016-04-07	Triticum aestivum	Kannlark	Hutchinson, Kansas	USA	Xianming Chen	103.281	Yes	Radhakrishnan et al., 2019	4042	726	363.75	152.5	80
16.0535	2016-04-26	Triticum aestivum	Bonneville	Rockland, Indiana	USA	Xianming Chen	454.663	Yes	Radhakrishnan et al., 2019	7707	2939	2412.53	410.5	422
16.0536	2016-04-20	Triticum aestivum	Unknown	Othello, Washington	USA	Xianming Chen	305.728	Yes	Radhakrishnan et al., 2019	1459	153	229.083	142.5	82
16.0548	2016-04-26	Triticum aestivum	Decade	Kalispell, Montana	USA	Xianming Chen	306.512	Yes	Radhakrishnan et al., 2019	5304.5	1444	1151.63	274	238
16.0771	2016-10-18	Triticum aestivum	Unknown	Napier	South Africa	Driecus Lesch	151.934	Yes	Radhakrishnan et al., 2019	4869.5	1555.5	1099.25	203	241
16.0774	2016-12-05	Triticum aestivum	Hoggana	Sinana	Ethiopia	Ayele and Bekele	251.455	Yes	Radhakrishnan et al., 2019	1459.5	469	302.5	54	100
16.0775	2016-12-05	Triticum aestivum	Digalu	Sinana	Ethiopia	Ayele and Bekele	254.677	Yes	Radhakrishnan et al., 2019	4748.5	1282.5	1273.25	258	145
16.0776	2016-12-05	Triticum aestivum	Millenium	Sinana	Ethiopia	Ayele and Bekele	215.931	Yes	Radhakrishnan et al., 2019	4517.5	1329.5	1176.25	274	161
16.0779	2016-12-05	Triticum aestivum	SPPSN#15	Sinana	Ethiopia	Ayele and Bekele	210.268	Yes	Radhakrishnan et al., 2019	3410.5	872.5	965.166	276.028	115
16.0783	2016-11-26	Triticum aestivum	Unknown	Nanhu Zhuanglang Pingliang	China	Unknown	288.365	Yes	Radhakrishnan et al., 2019	8957	2958.5	2207.25	445	487
16.0786	2016-11-26	Triticum aestivum	Unknown	Nanhu Zhuanglang Pingliang	China	Unknown	265.446	Yes	Radhakrishnan et al., 2019	6047.5	1914.5	1865	378	390
16.0789	2016-11-27	Triticum aestivum	Unknown	Pingnan Qinzhou Tianshui	China	Unknown	373.496	Yes	Radhakrishnan et al., 2019	7440.5	1910.5	1741	423	521
16.0794	2016-11-27	Triticum aestivum	Unknown	Pingnan Qinzhou Tianshui	China	Unknown	361.035	Yes	Radhakrishnan et al., 2019	10129	3272	2653.31	551	556
16.0796	2016-11-28	Triticum aestivum	Unknown	Jinshan Gangu Tianshui	China	Unknown	339.811	Yes	Radhakrishnan et al., 2019	6143.5	2075	1578.75	329	400.331
16.0804	2016-11-28	Triticum aestivum	Unknown	Jinshan Gangu Tianshui	China	Unknown	382.733	Yes	Radhakrishnan et al., 2019	12209.5	4197	3222.75	643	819.374
16.0883	2016-08-25	Triticum aestivum	Madda Walabu	Arsi Robe	Ethiopia	Marco Martelli	217.317	Yes	Radhakrishnan et al., 2019	7223.5	3199	1763.5	385	454
17.0189	2017	Unknown	Unknown	China	China	Unknown	318.844	Yes	Radhakrishnan et al., 2019	6850.5	1866.5	1640.83	244	288
17.0190	2017	Unknown	Unknown	China	China	Unknown	301.488	Yes	Radhakrishnan et al., 2019	16297	8152	3936.7	1400	1312
17.0191	2017	Unknown	Unknown	China	China	Unknown	330.077	Yes	Radhakrishnan et al., 2019	3948	1646	742	174	428
17.0192	2017	Unknown	Unknown	China	China	Unknown	295.897	Yes	Radhakrishnan et al., 2019	3246	1150	520.75	156	721
17.0193	2017	Unknown	Unknown	China	China	Unknown	367.089	Yes	Radhakrishnan et al., 2019	12690.5	4630	2228.75	437.5	937
17.0194	2017	Unknown	Unknown	China	China	Unknown	385.127	Yes	Radhakrishnan et al., 2019	9956	3532.5	2036.25	359.5	523
17.0197	2017	Unknown	Unknown	China	China	Unknown	393.38	Yes	Radhakrishnan et al., 2019	2153.5	1131.5	489.499	137.5	95
17.0203	2017	Unknown	Unknown	China	China	Unknown	306.235	Yes	Radhakrishnan et al., 2019	16642	6322	3405.5	583	1167.1
17.0204	2017	Unknown	Unknown	China	China	Unknown	254.576	Yes	Radhakrishnan et al., 2019	10403.5	3943.5	2623.75	664	888
17.0207	2017	Unknown	Unknown	China	China	Unknown	358.216	Yes	Radhakrishnan et al., 2019	12302	5098	2989.75	631.5	621
17.0208	2017	Unknown	Unknown	China	China	Unknown	287.804	Yes	Radhakrishnan et al., 2019	2854.5	1850	1011.25	77.5	379
17.0286	2017	Unknown	Unknown	UK	UK	NIAB	218.861	Yes	Radhakrishnan et al., 2019	7371.5	2374	1542.5	361.5	260
17.0489	2017-08-29	Triticum aestivum	Hoggana	Assasa	Ethiopia	Fikirte Yirga	272.76	Yes	Radhakrishnan et al., 2019	7195.5	2797	1670	398.5	413
17.0490	2017-08-29	Triticum aestivum	PBW343	Assasa	Ethiopia	Fikirte Yirga	287.039	Yes	Radhakrishnan et al., 2019	5906	1611	1236	329	104
17.0491	2017-09-06	Triticum aestivum	Dure	Kulumsa	Ethiopia	Fikirte Yirga	193.862	Yes	Radhakrishnan et al., 2019	6383.5	2665.5	1256.25	261	307
17.0492	2017-09-07	Triticum aestivum	Kingbird	Meraro	Ethiopia	Fikirte Yirga	268.586	Yes	Radhakrishnan et al., 2019	7484.5	3701.5	3118	350	480
[truncated: 134 more rows]

## Sheet: Data 8
Supplementary Data 8. PST130_P495001 expression across Pst-infected samples derived from 35 wheat varieties where at least four Pst-infected samples were available.
[truncated: 323 more rows]

[truncated: 2 more sheets: Data 9, Data 10]
